# Supplementary material for: Revision of the Genus Laelius (Hymenoptera, Chrysidoidea, Bethylidae) from China
Source: Insects. 2024 Aug 20;15(8):627. doi: 10.3390/insects15080627 (PMC11355002; doi:10.3390/insects15080627)
Supplement: Supplementary file 1 [file insects-15-00627-s001.zip]

Archive with 7 entries (7 files):
- supplementary materials/S1&2_information of terminal taxa of Laelius molecular analysis.xlsx
- supplementary materials/S3_dataset A alignment.fasta
- supplementary materials/S4_dataset B alignment.phy
- supplementary materials/S5_MEGA-K2p-distance.xlsx
- supplementary materials/S6_Delimitation Result1.txt
- supplementary materials/S7_Delimitation Result2.png
- supplementary materials/S8_MLtree.treefile
