# Supplementary material for: Revision of the Genus Laelius (Hymenoptera, Chrysidoidea, Bethylidae) from China
Source: Insects. 2024 Aug 20;15(8):627. doi: 10.3390/insects15080627 (PMC11355002; doi:10.3390/insects15080627)
Supplement: Supplementary file 1 [file insects-15-00627-s001.zip › supplementary materials/S1&2_information of terminal taxa of Laelius molecular analysis.xlsx]

## Sheet: S1
Voucher	Species	Colletion information	Sex	DNA extraction method	DNA extraction results
ZJUH 200800148	Laelius yamatonis	Hainan, Jianfeng Ling, Sky Pond, 9.V.2008, Jingxian Liu leg. (No. 200800148)	female	non-destructive	failed
ZJUH 200610426	Laelius naniwaensis	Hunan Pro., reared from larvae of Anthrenus sp., 19.VI.1983 (No. 200610426)	female	non-destructive	failed
ZJUH 200610447	Laelius naniwaensis	Hunan Pro., reared from larvae of Anthrenus sp., 19.VI.1983 (No. 200610447)	female	non-destructive	failed
ZJUH 200610416	Laelius naniwaensis	Hunan Pro., reared from larvae of Anthrenus sp., 19.VI.1983 (No. 200610416)	male	non-destructive	failed
ZJUH 2024	Laelius longus sp. nov.	Yunnan, Xishuangbanna, Menghai County, Bulangshan Country, Banzhang Village, 21.751°N, 100.361°E, elev. 1706 m, Malaise trap, 9.VII–13.XI.2021 (No. )	female	non-destructive	success
ZJUH 200610432	Laelius naniwaensis	Hunan Pro., reared from larvae of Anthrenus sp., 19.VI.1983 (No. 200610426)	female	destructive	failed
ZJUH 200610435	Laelius naniwaensis	Hunan Pro., reared from larvae of Anthrenus sp., 19.VI.1983 (No. 200610435)	male	destructive	failed

## Sheet: S2
Species	Country	Sex	Accession number	Length (bp)	Notes
Laelius longius sp. nov.	China	Female	PP994884	697	This study
Laelius sp.	unknown		GBMNE64205-22		BOLD
Laelius macfarlanei	New Zealand		NZHYM673-11		BOLD
Laelius sp.	New Zealand		NZIND298-22		BOLD
Laelius fomoralis	Canada		ASGLF275-11		BOLD
Laelius fomoralis	Germany		GMGMV1041-20		BOLD
Laelius fomoralis	Israel		GMIHE433-19		BOLD
Laelius fomoralis	Israel		GMIHE496-19		BOLD
Laelius fomoralis	Israel		GMIHH536-19		BOLD
Laelius fomoralis	Israel		GMIHL394-19		BOLD
Laelius fomoralis	South Africa		GMSAU1023-13		BOLD
Laelius fomoralis	South Africa		GMSAV1752-13		BOLD
Laelius fomoralis	Canada		OPPEI2501-17		BOLD
Laelius fomoralis	United States		SBCFA9762-21		BOLD
Laelius sp.	Egypt		GMEGC190-14		BOLD
Laelius sp.	Egypt		GMEGC192-14		BOLD
Laelius sp.	Egypt		GMEGJ585-14		BOLD
Laelius fumimarginalis	Finland		ACUFI1661-14		BOLD
Laelius fumimarginalis	Germany		GMGRH2661-13		BOLD
Laelius fumimarginalis	Norway		HYMNI278-14		BOLD
Laelius fumimarginalis	Norway		HYMNI279-14		BOLD
Laelius fumimarginalis	Norway		HYMNI281-14		BOLD
Laelius fumimarginalis	Norway		HYMNI282-14		BOLD
Laelius fumimarginalis	Norway		NOCHR368-17		BOLD
Laelius fumimarginalis	Norway		SCINO798-15		BOLD
Laelius fumimarginalis	Norway		SCINO805-15		BOLD
Laelius fumimarginalis	Norway		SCINO806-15		BOLD
Laelius fumimarginalis	Norway		SCINO807-15		BOLD
Laelius sp.	Lebanon		GMLBA10285-23		BOLD
Laelius sp.	Lebanon		GMLBA1599-21		BOLD
Laelius sp.	Lebanon		GMLBA3212-23		BOLD
Laelius sp.	Lebanon		GMLBA4501-23		BOLD
Laelius sp.	Lebanon		GMLBA4527-23		BOLD
Laelius sp.	Lebanon		GMLBC825-19		BOLD
Laelius sp.	Lebanon		GMLBD448-19		BOLD
Laelius sp.	Portugal		GMPVA2885-23		BOLD
Laelius sp.	Portugal		GMPVA8059-23		BOLD
Laelius sp.	Portugal		GMPVA9137-23		BOLD
Laelius sp.	Portugal		GMPVA9140-23		BOLD
Laelius sp.	Portugal		GMPVA9141-23		BOLD
Laelius sp.	Russia	Female	FISYM096-14		BOLD
Laelius sp.	Bulgaria		GMBUF742-14		BOLD
Laelius borealis	Finland	Female	ACUFI1536-14		BOLD
Laelius sp.	Sweden		SIIP8472-24		BOLD
Laelius sp.	Sweden		SIIP9705-24		BOLD
Laelius pedatus	Finland	Male	ACUFI1538-14		BOLD
Laelius pedatus	China		GMCBF1134-18		BOLD
Laelius pedatus	Saudi Abrabia		GMSUD462-14		BOLD
Laelius pedatus	Saudi Abrabia		GMSUF292-14		BOLD
Laelius pedatus	Saudi Abrabia		GMSUF326-14		BOLD
Laelius pedatus	Saudi Abrabia		GMSUF433-14		BOLD
Laelius pedatus	Saudi Abrabia		GMSUM208-15		BOLD
Laelius pedatus	Norway	Female	HYMNI277-14		BOLD
Laelius pedatus	South Africa		KMPKB079-18		BOLD
Laelius pedatus	South Africa		KMPKK136-19		BOLD
Laelius pedatus	Norway	Female	SCINO796-15		BOLD
Laelius pedatus	Canada		SMTPR1918-16		BOLD
Laelius pedatus	Canada		SMTPR4239-16		BOLD
Laelius pedatus	unknown		MG442142.1		Genbank
Laelius sp.	India		GBMBC44151-20		BOLD
Laelius sp.	Pakistan		GMPTH1389-21		BOLD
Laelius sp.	Pakistan		GMPTH6024-21		BOLD
Laelius sp.	Pakistan		GMPTH6060-21		BOLD
Laelius sp.	unknown		GBMNE64248-22		BOLD
Laelius sp.	Pakistan		GMPTJ10206-23		BOLD
Laelius pumbaai	South Africa	Female	OM621906		Genbank
Laelius pumbaai	South Africa	Male	OM621905		Genbank
Laelius pumbaai	South Africa	Male	ON597361		Genbank
Laelius pumbaai	South Africa	Male	ON597362		Genbank
Laelius sp.	United States		GBMNE64208-22		BOLD
Laelius sp.	United States		GBMNE64130-22		BOLD
Laelius sp.	United States		GMSVB1440-23		BOLD
Laelius sp.	United States		GMSVB3276-23		BOLD
Laelius sp.	United States		GMSVB3340-23		BOLD
Laelius sp.	United States		GMSVB3376-23		BOLD
Laelius sp.	United States		GMSVB3412-23		BOLD
Laelius sp.	United States		GMSVB3562-23		BOLD
Laelius sp.	United States		GMSVB3659-23		BOLD
Laelius sp.	United States		GMSVD11425-23		BOLD
Laelius sp.	United States		GMSVD2742-23		BOLD
Laelius sp.	United States		SDRBD700-15		BOLD
Laelius sp.	United States		SDRBJ059-15		BOLD
Laelius sp.	United States		SDRBJ074-15		BOLD
Laelius sp.	United States		SDRBJ155-15		BOLD
Laelius sp.	United States		SDRBJ183-15		BOLD
Laelius sp.	United States		SDRBJ181-15		BOLD
Laelius sp.	Chile		GBMNE64206-22		BOLD
Laelius sp.	United States		GBMNE64210-22		BOLD
Laelius sp.	Thailand		THAMK8773-23		BOLD
Laelius firmipennis	South Africa	Female	OM572513		Genbank
Laelius firmipennis	South Africa	Female	OM674692		Genbank
Laelius firmipennis	South Africa	Female	OM572511		Genbank
Laelius firmipennis	South Africa	Male	OM638836		Genbank
Gracilepyris rufipes	Canada		MZ345814		Genbank|out group
