# Supplementary material for: Revision of the Genus Laelius (Hymenoptera, Chrysidoidea, Bethylidae) from China
Source: Insects. 2024 Aug 20;15(8):627. doi: 10.3390/insects15080627 (PMC11355002; doi:10.3390/insects15080627)
Supplement: Supplementary file 1 [file insects-15-00627-s001.zip › supplementary materials/S3_dataset A alignment.fasta]

>GBMNE64205-22
NNNNNNNNNNNNNNNNNNNNNNNNNNNTANTTATATTTTATCTTCGGAATATGATCAGGAATAATTGGATCATCTATAAGAGTATTAATTCGATTAGAATTAAGATCCCCCTCTTCATTTTTAAAAAATGACTTAATTTATAACTCATTAATTACTAGTCACGCTTTAATCATAATTTTTTTTATAGTAATACCATTCTTAATTGGTGGATTCGGAAACTGACTAATTCCATTAACTTTAGGAGCTCCAGATATAGCTTACCCTCGTATAAATAATATAAGATTTTGACTTTTACCTCCTTCTATTTCTCTATTAATTATTAGAAGTTTAATTAATAAAGGAGTTGGAACAGGATGAACAGCCTATCCTCCTCTATCATCTAATACTGGACAAATAGGTTCATCAATAGATTTTGCTATTTTTTCTTTACATATTGCTGGATTATCTTCAATTATAGGAGCAATTAATTTCATTTCAACTATTTTAAATATATATAATAAAAATTTAAAAATTATAATTTTAACACTTTTTTCTTGATCAGTTTTAATCACTACAATCCTTTTACTTCTTTCCCTTCCAGTTCTAGCAGGAGCAATTACAATATTATTAACTGATCGAAATTTAAATACTTCATTTTTTNNNNNNNNNNNNNNNNNNNNNNNNNNNNNNNNNNNNNNNNNNNNNNNNNNNNNNNNNNNNNNNNNNNNN
>NZHYM673-11
NNNNNNNNNNNNNNNNNNNNNNNNNNNATATTATATTTTATCTTCGGAATATGATCAGGAATAATTGGATCATCTATAAGAGTATTAATTCGATTAGAATTAAGATCCCCCTCTTCATTTTTAAAAAATGACTTAATTTATAACTCATTAATTACTAGTCACGCTTTAATCATAATTTTTTTTATAGTAATACCATTCTTAATTGGTGGATTCGGAAACTGACTAATTCCATTAACTTTAGGAGCTCCAGATATAGCTTACCCTCGTATAAATAATATAAGATTTTGACTTTTACCTCCTTCTATTTCTCTATTAATTATTAGAAGTTTAATTAATAAAGGAGTTGGAACAGGATGAACAGCCTATCCTCCTCTATCATCTAATACTGGACAAATAGGTTCATCAATAGATTTTGCTATTTTTTCTTTACATATTGCTGGATTATCTTCAATTATAGGAGCAATTAATTTCATTTCAACTATTTTAAATATATATAATAAAAATTTAAAAATTTATAATTTAACACTTTTTTCTTGATCAGTTTTAATCACTACAATCCTTTTACTTCTTTCCCTTCCAGTTCTAGCAGGAGCAATTACAATATTATTAACTGATCGAAATTTAAATACTTCATTTTTTNNNNNNNNNNNNNNNNNNNNNNNNNNNNNNNNNNNNNNNNNNNNNNNNNNNNNNNNNNNNNNNNNNNNN
>NZIND298-22
NNNNNNNNNNNNNNNNNNNNNNNNNNNATATTATATTTTATCTTCGGAATATGATCAGGAATAATTGGATCATCTATAAGAGTATTAATTCGATTAGAATTAAGATCTCCCTCTTCATTTTTAAAAAATGACTTAATTTATAACTCATTAATTACTAGTCACGCTTTAATCATAATTTTTTTTATAGTAATACCATTCTTAATTGGTGGATTCGGAAACTGACTAATTCCATTAACTTTAGGAGCTCCAGATATAGCTTACCCTCGTATAAATAATATAAGATTTTGACTTTTACCTCCTTCTATTTCTCTATTAATTATTAGAAGTTTAATTAATAAAGGAGTTGGAACAGGATGAACAGCCTATCCTCCTCTATCATCTAATACTGGACAAATAGGTTCATCAATAGATTTTGCTATTTTTTCTTTACATATTGCTGGATTATCTTCAATTATAGGAGCAATTAATTTCATTTCAACTATTTTAAATATATATAATAAAAATTTAAAAATTTATAATTTAACACTTTTTTCTTGATCAGTTTTAATCACTACAATCCTTTTACTTCTTTCCCTTCCAGTTCTAGCAGGAGCAATTACAATATTATTAACTGATCGAAATTTAAATACTTCATTTTTTGAACCTACAGGTGGTGGAGATCCTATTCTTTATCAACATCTATYTNNNNNNNNNNNNNNNNNNNNNNNN
>ASGLF275-11
NNNNNNNNNNNNNNNNNNNNNNNNNNNATATTATATTTTTTATTTGGTATATGATCTGGAATAATAGGTTCATCTTTAAGTTTATTAATTCGTATTGAATTAAGTTCTCCATCCTCATTTATTAAAAATGACTTAATCTTTAATTCTTTAATTACAAGACATGCTTTAATTATAATTTTTTTTATAGTTATACCCTTTCTTATTGGAGGATTTGGAAACTGACTCATTCCTTTAATATTAGGTGCCCCTGATATAGCTTACCCTCGAATAAATAATATAAGATTTTGACTTTTACCCCCCTCTATTTCTCTGTTAATTCTAAGAAGATTTATTAATAAGGGTGTCGGAACAGGCTGAACAGCTTATCCACCTCTATCCTCAAATTTAGGACAAATAGGTTCATCAATAGATTTTGCAATTTTTTCTTTACATATTGCTGGAATTTCTTCAATTATAGGAGCAATTAACTTTATTTCAACTATTTTAAATATATTCAATAAAAATCTAAAAATCGTTAATTTAACTCTCTTTCCTTGATCAGTTTTAATTACTACAATTCTTCTTCTACTTTCCCTTCCGGTTTTAGCAGGAGCAATTACTATACTTTTAACTGATCGAAATCTTAACACTTCTTTTTTCGATCCAATAGGTGGAGGAGACCCAATTTTATACCAACACTTATTTNNNNNNNNNNNNNNNNNNNNNNNN
>GMGMV1041-20
NNNNNNNNNNNNNNNNNNNNNNNNNNNNNNTTATATTTTTTATTTGGTATATGATCTGGAATAATAGGTTCATCTTTAAGTTTATTAATTCGTATTGAATTAAGTTCTCCATCCTCATTTATTAAAAATGACTTAATCTTTAATTCTTTAATTACAAGACATGCTTTAATTATAATTTTTTTTATAGTTATACCCTTTCTTATTGGAGGATTTGGAAACTGACTCATTCCTTTAATATTAGGTGCCCCTGATATAGCTTACCCTCGAATAAATAATATAAGATTTTGACTTTTACCCCCCTCTATTTCTCTGTTAATTCTAAGAAGATTTATTAATAAGGGTGTCGGAACAGGCTGAACAGCTTATCCACCTCTATCCTCAAATTTAGGACAAATAGGTTCATCAATAGATTTTGCAATTTTTTCTTTACATATTGCTGGAATTTCTTCAATTATAGGAGCAATTAACTTTATTTCAACTATTTTAAATATATTCAATAAAAATCTAAAAATCGTTAATTTAACTCTCTTTTCTTGATCAGTTTTAATTACTACAATTCTTCTTCTACTTTCCCTTCCGGTTTTAGCAGGAGCAATTACTATACTTTTAACTGATCGAAATCTTAACACTTCTTTTTTCGATCCAATAGGTGGTGGAGACCCAATTTTATACCAACACTTATTNNNNNNNNNNNNNNNNNNNNNNNNN
>GMIHE433-19
NNNNNNNNNNNNNNNNNNNNNNNNNNNNNNTTATATTTTTTATTTGGTATATGATCTGGAATAATAGGTTCATCTTTAAGTTTATTAATTCGTATTGAATTAAGTTCTCCATCCTCATTTATTAAAAATGACTTAATCTTTAATTCTTTAATTACAAGACATGCTTTAATTATAATTTTTTTTATAGTTATACCCTTTCTTATTGGAGGATTTGGAAACTGACTCATTCCTTTAATATTAGGTGCCCCTGATATAGCTTACCCTCGAATAAATAATATAAGATTTTGACTTTTACCCCCCTCTATTTCTCTGTTAATTCTAAGAAGATTTATTAATAAGGGTGTCGGAACAGGCTGAACAGCTTATCCACCTCTATCCTCAAATTTAGGACAAATAGGTTCATCAATAGATTTTGCAATTTTTTCTTTACATATTGCTGGAATTTCTTCAATTATAGGAGCAATTAACTTTATTTCAACTATTTTAAATATATTCAATAAAAATCTAAAAATCGTTAATTTAACTCTCTTTTCTTGATCAGTTTTAATTACTACAATTCTTCTTCTACTTTCCCTTCCGGTTTTAGCAGGAGCAATTACTATACTTTTAACTGATCGAAATCTTAACACTTCTTTTTTCGATCCAATAGGTGGAGGAGACCCAATTTTATACCAACACTTATTNNNNNNNNNNNNNNNNNNNNNNNNN
>GMIHE496-19
NNNNNNNNNNNNNNNNNNNNNNNNNNNNNNTTATATTTTTTATTTGGTATATGATCTGGAATAATAGGTTCATCTTTAAGTTTATTAATTCGTATTGAATTAAGTTCTCCATCCTCATTTATTAAAAATGACTTAATCTTTAATTCTTTAATTACAAGACATGCTTTAATTATAATTTTTTTTATAGTTATACCCTTTCTTATTGGAGGATTTGGAAACTGACTCATTCCTTTAATATTAGGTGCCCCTGATATAGCTTACCCTCGAATAAATAATATAAGATTTTGACTTTTACCCCCCTCTATTTCTCTGTTAATTCTAAGAAGATTTATTAATAAGGGTGTCGGAACAGGCTGAACAGCTTATCCACCTCTATCCTCAAATTTAGGACAAATAGGTTCATCAATAGATTTTGCAATTTTTTCTTTACATATTGCTGGAATTTCTTCAATTATAGGAGCAATTAACTTTATTTCAACTATTTTAAATATATTCAATAAAAATCTAAAAATCGTTAATTTAACTCTCTTTTCTTGATCAGTTTTAATTACTACAATTCTTCTTCTACTTTCCCTTCCGGTTTTAGCAGGAGCAATTACTATACTTTTAACTGATCGAAATCTTAACACTTCTTTTTTCGATCCAATAGGTGGAGGAGACCCAATTTTATACCAACACTTATTNNNNNNNNNNNNNNNNNNNNNNNNN
>GMIHH536-19
NNNNNNNNNNNNNNNNNNNNNNNNNNNNNNTTATATTTTTTATTTGGTATATGATCTGGAATAATAGGTTCATCTTTAAGTTTATTAATTCGTATTGAATTAAGTTCTCCATCCTCATTTATTAAAAATGACTTAATCTTTAATTCTTTAATTACAAGACATGCTTTAATTATAATTTTTTTTATAGTTATACCCTTTCTTATTGGAGGATTTGGAAACTGACTCATTCCTTTAATATTAGGTGCCCCTGATATAGCTTACCCTCGAATAAATAATATAAGATTTTGACTTTTACCCCCCTCTATTTCTCTGTTAATTCTAAGAAGATTTATTAATAAGGGTGTCGGAACAGGCTGAACAGCTTATCCACCTCTATCCTCAAATTTAGGACAAATAGGTTCATCAATAGATTTTGCAATTTTTTCTTTACATATTGCTGGAATTTCTTCAATTATAGGAGCAATTAACTTTATTTCAACTATTTTAAATATATTCAATAAAAATCTAAAAATCGTTAATTTAACTCTCTTTTCTTGATCAGTTTTAATTACTACAATTCTTCTTCTACTTTCCCTTCCGGTTTTAGCAGGAGCAATTACTATACTTTTAACTGATCGAAATCTTAACACTTCTTTTTTCGATCCAATAGGTGGAGGAGACCCAATTTTATACCAACACTTATTNNNNNNNNNNNNNNNNNNNNNNNNN
>GMIHL394-19
NNNNNNNNNNNNNNNNNNNNNNNNNNNNNNTTATATTTTTTATTTGGTATATGATCTGGAATAATAGGTTCATCTTTAAGTTTATTAATTCGTATTGAATTAAGTTCTCCATCCTCATTTATTAAAAATGACTTAATCTTTAATTCTTTAATTACAAGACATGCTTTAATTATAATTTTTTTTATAGTTATACCCTTTCTTATTGGAGGATTTGGAAACTGACTCATTCCTTTAATATTAGGTGCCCCTGATATAGCTTACCCTCGAATAAATAATATAAGATTTTGACTTTTACCCCCCTCTATTTCTCTGTTAATTCTAAGAAGATTTATTAATAAGGGTGTCGGAACAGGCTGAACAGCTTATCCACCTCTATCCTCAAATTTAGGACAAATAGGTTCATCAATAGATTTTGCAATTTTTTCTTTACATATTGCTGGAATTTCTTCAATTATAGGAGCAATTAACTTTATTTCAACTATTTTAAATATATTCAATAAAAATCTAAAAATCGTTAATTTAACTCTCTTTTCTTGATCAGTTTTAATTACTACAATTCTTCTTCTACTTTCCCTTCCGGTTTTAGCAGGAGCAATTACTATACTTTTAACTGATCGAAATCTTAACACTTCTTTTTTCGATCCAATAGGTGGAGGAGACCCAATTTTATACCAACACTTATTNNNNNNNNNNNNNNNNNNNNNNNNN
>GMSAU1023-13
NNNNNNNNNNNNNNNNNNNNNNNNNNNATATTATATTTTTTATTTGGTATATGATCTGGAATAATAGGTTCATCTTTAAGTTTATTAATTCGTATTGAATTAAGTTCTCCATCCTCATTTATTAAAAATGACTTAATCTTTAATTCTTTAATTACAAGACATGCTTTAATTATAATTTTTTTTATAGTTATACCCTTTCTTATTGGAGGATTTGGAAACTGACTCATTCCTTTAATATTAGGTGCCCCTGATATAGCTTACCCTCGAATAAATAATATAAGATTTTGACTTTTACCCCCCTCTATTTCTCTGTTAATTCTAAGAAGATTTATTAATAAGGGTGTCGGAACAGGCTGAACAGCTTATCCACCTCTATCCTCAAATTTAGGACAAATAGGTTCATCAATAGATTTTGCAATTTTTTCTTTACATATTGCTGGAATTTCTTCAATTATAGGAGCAATTAACTTTATTTCAACTATTTTAAATATATTCAATAAAAATCTAAAAATCGTTAATTTAACTCTCTTTTCTTGATCAGTTTTAATTACTACAATTCTTCTTCTACTTTCCCTTCCGGTTTTAGCAGGAGCAATTACTATACTTTTAACTGATCGAAATCTTAACACTTCTTTTTTCGATCCAATAGGTGGAGGAGACCCAATTTTATACCAACACTTATTTNNNNNNNNNNNNNNNNNNNNNNNN
>OPPEI2501-17
NNNNNNNNNNNNNNNNNNNNNNNNNNNATATTATATTTTTTATTTGGTATATGATCTGGAATAATAGGCTCATCTTTAAGTTTATTAATTCGTATTGAATTAAGTTCTCCATCCTCATTTATTAAAAATGACTTAATCTTTAATTCTTTAATTACAAGACATGCTTTAATTATAATTTTTTTTATAGTTATACCCTTTCTTATTGGAGGATTTGGAAACTGACTCATTCCTTTAATATTAGGTGCCCCTGATATAGCTTACCCTCGAATAAATAATATAAGATTTTGACTTTTACCCCCCTCTATTTCTCTGTTAATTCTAAGAAGATTTATTAATAAGGGTGTCGGAACAGGCTGAACAGCTTATCCACCTCTATCCTCAAATTTAGGACAAATAGGTTCATCAATAGATTTTGCAATTTTTTCTTTACATATTGCTGGAATTTCTTCAATTATAGGAGCAATTAACTTTATTTCAACTATTTTAAATATATTCAATAAAAATCTAAAAATCGTTAATTTAACTCTCTTTCCTTGATCAGTTTTAATTACTACAATTCTTCTTCTACTTTCCCTTCCGGTTTTAGCAGGAGCAATTACTATACTTTTAACTGATCGAAATCTTAACACTTCTTTTTTCGATCCAATAGGTGGAGGAGACCCAATTTTATACCAACACTTATTTNNNNNNNNNNNNNNNNNNNNNNNN
>GMSAV1752-13
NNNNNNNNNNNNNNNNNNNNNNNNNNNATATTATATTTTTTATTTGGTATATGATCTGGAATAATAGGTTCATCTTTAAGTTTATTAATTCGTATTGAATTAAGTTCTCCATCCTCATTTATTAAAAATGACTTAATCTTTAATTCTTTAATTACAAGACATGCTTTAATTATAATTTTTTTTATAGTTATACCCTTTCTTATTGGAGGATTTGGAAACTGACTCATTCCTTTAATATTAGGTGCCCCTGATATAGCTTACCCTCGAATAAATAATATAAGATTTTGACTTTTACCCCCCTCTATTTCTCTGTTAATTCTAAGAAGATTTATTAATAAGGGTGTCGGAACAGGCTGAACAGCTTATCCACCTCTATCCTCAAATTTAGGACAAATAGGTTCATCAATAGATTTTGCAATTTTTTCTTTACATATTGCTGGAATTTCTTCAATTATAGGAGCAATTAACTTTATTTCAACTATTTTAAATATATTCAATAAAAATCTAAAAATCGTTAATTTAACTCTCTTTTCTTGATCAGTTTTAATTACTACAATTCTTCTTCTACTTTCCCTTCCGGTTTTAGCAGGAGCAATTACTATACTTTTAACTGATCGAAATCTTAACACTTCTTTTTTCGATCCAATAGGTGGAGGAGACCCAATTTTATACCAACACTTATTTNNNNNNNNNNNNNNNNNNNNNNNN
>SBCFA9762-21
NNNNNNNNNNNNNNNNNNNNNNNNNNNNNNTTATATTTTTTATTTGGTATATGATCTGGAATAATAGGTTCATCTTTAAGTTTATTAATTCGTATTGAATTAAGTTCTCCATCCTCATTTATTAAAAATGACTTAATCTTTAATTCTTTAATTACAAGACATGCTTTAATTATAATTTTTTTTATAGTTATACCCTTTCTTATTGGAGGATTTGGAAACTGACTCATTCCTTTAATATTAGGTGCCCCTGATATAGCTTACCCTCGAATAAATAATATAAGATTTTGACTTTTACCCCCCTCTATTTCTCTGTTAATTCTAAGAAGATTTATTAATAAGGGTGTCGGAACAGGCTGAACAGCTTATCCACCTCTATCCTCAAATTTAGGACAAATAGGTTCATCAATAGATTTTGCAATTTTTTCTTTACATATTGCTGGAATTTCTTCAATTATAGGAGCAATTAACTTTATTTCAACTATTTTAAATATATTCAATAAAAATCTAAAAATCGTTAATTTAACTCTCTTTTCTTGATCAGTTTTAATTACTACAATTCTTCTTCTACTTTCCCTTCCGGTTTTAGCAGGAGCAATTACTATACTTTTAACTGATCGAAATCTTAACACTTCTTTTTTCGATCCAATAGGTGGAGGAGACCCAATTTTATACCAACACTTATTNNNNNNNNNNNNNNNNNNNNNNNNN
>ACUFI1661-14
NNNNNNNNNNNNNNNNNNNNNNNNNNNATATTATATTTTATTTTTGGTATATGATCCGGAATAATAGGATCTTCTCTAAGTCTATTAATTCGCATCGAATTAAGTTCCCCATCTTCATTAATCAAAAATGATTTAATTTTTAATTCCCTAATTACAAGTCATGCTCTAATTATAATTTTTTTTATAGTTATACCTTTTTTAATTGGAGGATTTGGAAATTGATTAATCCCCCTAATATTAGGTGCCCCTGATATAGCCTACCCCCGAATAAATAATATAAGATTCTGATTACTTCCTCCTTCTATTTCATTATTAATTTTAAGAAGATTTGTTAATAATGGTGTCGGAACAGGTTGAACAGCCTACCCTCCCCTATCTTCTAATTTAGGTCAAATAGGTTCATCAATAGACTTTGCAATTTTCTCTTTACATATTGCTGGAATTTCTTCAATTATAGGAGCAATTAATTTTATTTCAACTATTTTGAATATATTTAATAAAAATTTAAAAATTGTTAATTTAACCCTTTTTTCCTGATCTGTTTTAATCACTACAATTCTCCTCCTTCTCTCTCTCCCAGTTTTAGCAGGAGCAATTACCATACTCTTAACTGATCGTAATCTAAATACTTCATTCTTTGATCCAATAGGAGGAGGAGACCCTATTTTATATCAACACTTGTTTNNNNNNNNNNNNNNNNNNNNNNNN
>GMGRH2661-13
NNNNNNNNNNNNNNNNNNNNNNNNNNNATATTATATTTTATTTTTGGTATATGATCCGGAATAATAGGATCTTCTCTAAGTCTATTAATTCGCATCGAATTAAGTTCCCCATCTTCATTAATCAAAAATGATTTAATTTTTAATTCCCTAATTACAAGTCATGCTCTAATTATAATTTTTTTTATAGTTATACCTTTTTTAATTGGAGGATTTGGAAATTGATTAATCCCCCTAATATTAGGTGCCCCTGATATAGCCTACCCCCGAATAAATAATATAAGATTCTGATTACTTCCTCCTTCTATTTCATTATTAATTTTAAGAAGATTTGTTAATAATGGTGTCGGAACAGGTTGAACAGCCTACCCTCCCCTATCTTCTAATTTAGGTCAAATAGGTTCATCAATAGACTTTGCAATTTTCTCTTTACATATTGCTGGAATTTCTTCAATTATAGGAGCAATTAATTTTATTTCAACTATTTTGAATATATTTAATAAAAATTTAAAAATTGTTAATTTAACCCTTTTTTCCTGATCTGTTTTAATCACTACAATTCTCCTCCTTCTCTCTCTCCCAGTTTTAGCAGGGGCAATTACCATACTCTTAACTGATCGTAATCTAAATACTTCATTCTTTGATCCAATGGGAGGAGGAGACCCTATTTTATATCAACACTTGTTTNNNNNNNNNNNNNNNNNNNNNNNN
>HYMNI278-14
NNNNNNNNNNNNNNNNNNNNNNNNNNNATATTATATTTTATTTTTGGTATATGATCCGGAATAATAGGATCTTCTCTAAGTCTATTAATTCGCATCGAATTAAGTTCCCCATCTTCATTAATCAAAAATGATTTAATTTTTAATTCCCTAATTACAAGTCATGCTCTAATTATAATTTTTTTTATAGTTATACCTTTTTTAATTGGAGGATTTGGAAATTGATTAATCCCCCTAATATTAGGTGCCCCTGATATAGCCTACCCCCGAATAAATAATATAAGATTCTGATTACTTCCTCCTTCTATTTCATTATTAATTTTAAGAAGATTTGTTAATAATGGTGTCGGAACAGGTTGAACAGCCTACCCTCCCCTATCTTCTAATTTAGGTCAAATAGGTTCATCAATAGACTTTGCAATTTTCTCTTTACATATTGCTGGAATTTCTTCAATTATAGGAGCAATTAATTTTATTTCAACTATTTTGAATATATTTAATAAAAATTTAAAAATTGTTAATTTAACCCTTTTTTCTTGATCTGTTTTAATCACTACAATTCTCCTCCTTCTCTCTCTCCCAGTTTTAGCAGGGGCAATTACCATACTCTTAACTGATCGTAATCTAAATACTTCATTCTTTGATCCAATGGGAGGAGGAGACCCTATTTTATATCAACACTTGTTTNNNNNNNNNNNNNNNNNNNNNNNN
>HYMNI279-14
NNNNNNNNNNNNNNNNNNNNNNNNNNNATATTATATTTTATTTTTGGTATATGATCCGGAATAATAGGATCTTCTCTAAGTCTATTAATTCGCATCGAATTAAGTTCCCCATCTTCATTAATCAAAAATGATTTAATTTTTAATTCCCTAATTACAAGTCATGCTCTAATTATAATTTTTTTTATAGTTATACCTTTTTTAATTGGAGGATTTGGAAATTGATTAATCCCCCTAATATTAGGTGCCCCTGATATAGCCTACCCCCGAATAAATAATATAAGATTCTGATTACTTCCTCCTTCTATTTCATTATTAATTTTAAGAAGATTTGTTAATAATGGTGTCGGAACAGGTTGAACAGCCTACCCTCCCCTATCTTCTAATTTAGGTCAAATAGGTTCATCAATAGACTTTGCAATTTTCTCTTTACATATTGCTGGAATTTCTTCAATTATAGGAGCAATTAATTTTATTTCAACTATTTTGAATATATTTAATAAAAATTTAAAAATTGTTAATTTAACCCTTTTTTCCTGATCTGTTTTAATCACTACAATTCTCCTCCTTCTCTCTCTCCCAGTTTTAGCAGGGGCAATTACCATACTCTTAACTGATCGTAATCTAAATACTTCATTCTTTGATCCAATGGGAGGAGGAGACCCTATTTTATATCAACACTTGTTTNNNNNNNNNNNNNNNNNNNNNNNN
>HYMNI281-14
NNNNNNNNNNNNNNNNNNNNNNNNNNNATATTATATTTTATTTTTGGTATATGATCCGGAATAATAGGATCTTCTCTAAGTCTATTAATTCGCATCGAATTAAGTTCCCCATCTTCATTAATCAAAAATGATTTAATTTTTAATTCCCTAATTACAAGTCATGCTCTAATTATAATTTTTTTTATAGTTATACCTTTTTTAATTGGAGGATTTGGAAATTGATTAATCCCCCTAATATTAGGTGCCCCTGATATAGCCTACCCCCGAATAAATAATATAAGATTCTGATTACTTCCTCCTTCTATTTCATTATTAATTTTAAGAAGATTTGTTAATAATGGTGTCGGAACAGGTTGAACAGCCTACCCTCCCCTATCTTCTAATTTAGGTCAAATAGGTTCATCAATAGACTTTGCAATTTTCTCTTTACATATTGCTGGAATTTCTTCAATTATAGGAGCAATTAATTTTATTTCAACTATTTTGAATATATTTAATAAAAATTTAAAAATTGTTAATTTAACCCTTTTTTCCTGATCTGTTTTAATCACTACAATTCTCCTCCTTCTCTCTCTCCCAGTTTTAGCAGGGGCAATTACCATACTCTTAACTGATCGTAATCTAAATACTTCATTCTTTGATCCAATGGGAGGAGGAGACCCTATTTTATATCAACACTTGTTTNNNNNNNNNNNNNNNNNNNNNNNN
>HYMNI282-14
NNNNNNNNNNNNNNNNNNNNNNNNNNNATATTATATTTTATTTTTGGTATATGATCCGGAATAATAGGATCTTCTCTAAGTCTATTAATTCGCATCGAATTAAGTTCCCCATCTTCATTAATCAAAAATGATTTAATTTTTAATTCCCTAATTACAAGTCATGCTCTAATTATAATTTTTTTTATAGTTATACCTTTTTTAATTGGAGGATTTGGAAATTGATTAATCCCCCTAATATTAGGTGCCCCTGATATAGCCTACCCCCGAATAAATAATATAAGATTCTGATTACTTCCTCCTTCTATTTCATTATTAATTTTAAGAAGATTTGTTAATAATGGTGTCGGAACAGGTTGAACAGCCTACCCTCCCCTATCTTCTAATTTAGGTCAAATAGGTTCATCAATAGACTTTGCAATTTTCTCTTTACATATTGCTGGAATTTCTTCAATTATAGGAGCAATTAATTTTATTTCAACTATTTTGAATATATTTAATAAAAATTTAAAAATTGTTAATTTAACCCTTTTTTCCTGATCTGTTTTAATCACTACAATTCTCCTCCTTCTCTCTCTCCCAGTTTTAGCAGGGGCAATTACCATACTCTTAACTGATCGTAATCTAAATACTTCATTCTTTGATCCAATGGGAGGAGGAGACCCTATTTTATATCAACACTTGTTTNNNNNNNNNNNNNNNNNNNNNNNN
>NOCHR368-17
NNNNNNNNNNNNNNNNNNNNNNNNNNNATATTATATTTTATTTTTGGTATATGATCCGGAATAATAGGATCTTCTCTAAGTCTATTAATTCGCATCGAATTAAGTTCCCCATCTTCATTAATCAAAAATGATTTAATTTTTAATTCCCTAATTACAAGTCATGCTCTAATTATAATTTTTTTTATAGTTATACCTTTTTTAATTGGAGGATTTGGAAATTGATTAATCCCCCTAATATTAGGTGCCCCTGATATAGCCTACCCCCGAATAAATAATATAAGATTCTGATTACTTCCTCCTTCTATTTCATTATTAATTTTAAGAAGATTTGTTAATAATGGTGTCGGAACAGGTTGAACAGCCTACCCTCCCCTATCTTCTAATTTAGGTCAAATAGGTTCATCAATAGACTTTGCAATTTTCTCTTTACATATTGCTGGAATTTCTTCAATTATAGGAGCAATTAATTTTATTTCAACTATTTTGAATATATTTAATAAAAATTTAAAAATTGTTAATTTAACCCTTTTTTCTTGATCTGTTTTAATCACTACAATTCTCCTCCTTCTCTCTCTCCCAGTTTTAGCAGGGGCAATTACCATACTCTTAACTGATCGTAATCTAAATACTTCATTCTTTGATCCAATGGGAGGAGGAGACCCTATTTTATATCAACACTTGTTTNNNNNNNNNNNNNNNNNNNNNNNN
>SCINO798-15
NNNNNNNNNNNNNNNNNNNNNNNNNNNNNNNNNNNNNNNNNNNNNNNNNNNNNNNNNNNNNNNNNNNNNNNNTCTCTAAGTCTATTAATTCGCATCGAATTAAGTTCCCCATCTTCATTAATCAAAAATGATTTAATTTTTAATTCCCTAATTACAAGTCATGCTCTAATTATAATTTTTTTTATAGTTATACCTTTTTTAATTGGAGGATTTGGAAATTGATTAATCCCCCTAATATTAGGTGCCCCTGATATAGCCTACCCCCGAATAAATAATATAAGATTCTGATTACTTCCTCCTTCTATTTCATTATTAATTTTAAGAAGATTTGTTAATAATGGTGTCGGAACAGGTTGAACAGCCTACCCTCCCCTATCTTCTAATTTAGGTCAAATAGGTTCATCAATAGACTTTGCAATTTTCTCTTTACATATTGCTGGAATTTCTTCAATTATAGGAGCAATTAATTTTATTTCAACTATTTTGAATATATTTAATAAAAATTTAAAAATTGTTAATTTAACCCTTTTTTCTTGATCTGTTTTAATCACTACAATTCTCCTCCTTCTCTCTCTCCCAGTTTTAGCAGGGGCAATTACCATACTCTTAACTGATCGTAATCTAAATACTTCATTCTTTGATCCAATGGGAGGAGGAGACCCTATTTTATATCAACACTTGTTTNNNNNNNNNNNNNNNNNNNNNNNN
>SCINO805-15
NNNNNNNNNNNNNNNNNNNNNNNNNNNATATTATATTTTATTTTTGGTATATGATCCGGAATAATAGGATCTTCTCTAAGTCTATTAATTCGCATCGAATTAAGTTCCCCATCTTCATTAATCAAAAATGATTTAATTTTTAATTCCCTAATTACAAGTCATGCTCTAATTATAATTTTTTTTATAGTTATACCTTTTTTAATTGGAGGATTTGGAAATTGATTAATCCCCCTAATATTAGGTGCCCCTGATATAGCCTACCCCCGAATAAATAATATAAGATTCTGATTACTTCCTCCTTCTATTTCATTATTAATTTTAAGAAGATTTGTTAATAATGGTGTCGGAACAGGTTGAACAGCCTACCCTCCCCTATCTTCTAATTTAGGTCAAATAGGTTCATCAATAGACTTTGCAATTTTCTCTTTACATATTGCTGGAATTTCTTCAATTATAGGAGCAATTAATTTTATTTCAACTATTTTGAATATATTTAATAAAAATTTAAAAATTGTTAATTTAACCCTTTTTTCTTGATCTGTTTTAATCACTACAATTCTCCTCCTTCTCTCTCTCCCAGTTTTAGCAGGGGCAATTACCATACTCTTAACTGATCGTAATCTAAATACTTCATTCTTTGATCCAATGGGAGGAGGAGACCCTATTTTATATCAACACTTGTTTNNNNNNNNNNNNNNNNNNNNNNNN
>SCINO806-15
NNNNNNNNNNNNNNNNNNNNNNNNNNNATATTATATTTTATTTTTGGTATATGATCCGGAATAATAGGATCTTCTCTAAGTCTATTAATTCGCATCGAATTAAGTTCCCCATCTTCATTAATCAAAAATGATTTAATTTTTAATTCCCTAATTACAAGTCATGCTCTAATTATAATTTTTTTTATAGTTATACCTTTTTTAATTGGAGGATTTGGAAATTGATTAATCCCCCTAATATTAGGTGCCCCTGATATAGCCTACCCCCGAATAAATAATATAAGATTCTGATTACTTCCTCCTTCTATTTCATTATTAATTTTAAGAAGATTTGTTAATAATGGTGTCGGAACAGGTTGAACAGCCTACCCTCCCCTATCTTCTAATTTAGGTCAAATAGGTTCATCAATAGACTTTGCAATTTTCTCTTTACATATTGCTGGAATTTCTTCAATTATAGGAGCAATTAATTTTATTTCAACTATTTTGAATATATTTAATAAAAATTTAAAAATTGTTAATTTAACCCTTTTTTCTTGATCTGTTTTAATCACTACAATTCTCCTCCTTCTCTCTCTCCCAGTTTTAGCAGGGGCAATTACCATACTCTTAACTGATCGTAATCTAAATACTTCATTCTTTGATCCAATGGGAGGAGGAGACCCTATTTTATATCAACACTTGTTTNNNNNNNNNNNNNNNNNNNNNNNN
>SCINO807-15
NNNNNNNNNNNNNNNNNNNNNNNNNNNATATTATATTTTATTTTTGGTATATGATCCGGAATAATAGGATCTTCTCTAAGTCTATTAATTCGCATCGAATTAAGTTCCCCATCTTCATTAATCAAAAATGATTTAATTTTTAATTCCCTAATTACAAGTCATGCTCTAATTATAATTTTTTTTATAGTTATACCTTTTTTAATTGGAGGATTTGGAAATTGATTAATCCCCCTAATATTAGGTGCCCCTGATATAGCCTACCCCCGAATAAATAATATAAGATTCTGATTACTTCCTCCTTCTATTTCATTATTAATTTTAAGAAGATTTGTTAATAATGGTGTCGGAACAGGTTGAACAGCCTACCCTCCCCTATCTTCTAATTTAGGTCAAATAGGTTCATCAATAGACTTTGCAATTTTCTCTTTACATATTGCTGGAATTTCTTCAATTATAGGAGCAATTAATTTTATTTCAACTATTTTGAATATATTTAATAAAAATTTAAAAATTGTTAATTTAACCCTTTTTTCTTGATCTGTTTTAATCACTACAATTCTCCTCCTTCTCTCTCTCCCAGTTTTAGCAGGGGCAATTACCATACTCTTAACTGATCGTAATCTAAATACTTCATTCTTTGATCCAATGGGAGGAGGAGACCCTATTTTATATCAACACTTGTTTNNNNNNNNNNNNNNNNNNNNNNNN
>ACUFI1538-14
NNNNNNNNNNNNNNNNNNNNNNNNNNNATACTTTATTTTATTTTTGGTATATGATCTGGAATAATTGGATCTTCTATAAGTATTTTAATTCGATTAGAATTAAGAACACCTTCTTCTTTTATTAAAAATGATTTAATTTATAATTCATTAATTACAAGACATGCTTTAATTATAATTTTTTTTATAGTTATACCATTTCTAATTGGAGGATTTGGAAATTGATTAATTCCTTTAATATTAGGAGCTCCTGATATAGCTTATCCACGAATAAATAATATAAGTTTTTGACTTTTACCACCTTCTATTACTCTTCTAATTTTAAGAAGATTAATTAATAAAGGTGTAGGAACAGGATGAACAGCATACCCTCCTCTATCATCCAATTTAAGACAAATAGGTTCTTCTATAGATTTTGCAATTTTCTCTTTACATATTGCCGGTTTATCTTCAATTATAGGAGCAATTAACTTTATTTCAACTATTTTAAATATATTTAATAAAAATTTAAAAATTGAAAATTTAACCCTCTTTTCTTGATCTGTTTTAATTACAACTATTCTTCTTCTTCTTTCTTTACCAGTTCTAGCTGGAGCAATCACAATATTATTAACAGATCGAAATTTAAACACATCATTTTTTGACCCTATAGGAGGAGGAGACCCAATTTTATATCAACATTTATTTNNNNNNNNNNNNNNNNNNNNNNNN
>GMCBF1134-18
NNNNNNNNNNNNNNNNNNNNNNNNNNNNNNCTTTATTTTATTTTTGGTATATGATCTGGAATAATTGGATCTTCTATAAGTATTTTAATTCGATTAGAATTAAGAACACCTTCTTCTTTTATTAAAAATGATTTAATTTATAATTCATTAATTACAAGACATGCTTTAATTATAATTTTTTTTATAGTTATACCATTTCTAATTGGAGGATTTGGAAATTGATTAATTCCTTTAATATTAGGAGCTCCTGATATAGCTTATCCACGAATAAATAATATAAGTTTTTGACTTTTACCACCTTCTATTACTCTTTTAATTTTAAGAAGATTAATTAATAAAGGTGTAGGAACAGGATGAACAGCATATCCTCCTCTATCATCCAATTTAAGACAAATAGGTTCTTCTATAGATTTTGCAATTTTCTCTTTACATATTGCTGGTTTATCTTCAATTATAGGAGCAATTAACTTTATTTCAACTATTTTAAATATATTTAATAAAAATTTAAAAATTGAAAATTTAACCCTCTTTTCTTGATCTGTTTTAATTACAACTATTCTTCTTCTTCTTTCTTTACCAGTTCTAGCTGGAGCAATCACAATATTATTAACAGATCGAAATTTAAACACATCATTTTTTGACCCTATAGGAGGAGGAGACCCAATTTTATATCAACATTTATNNNNNNNNNNNNNNNNNNNNNNNNNN
>GMSUD462-14
NNNNNNNNNNNNNNNNNNNNNNNNNNNATACTTTATTTTATTTTTGGTATATGATCTGGAATAATTGGATCTTCTATAAGTATTTTAATTCGATTAGAATTAAGAACACCTTCTTCTTTTATTAAAAATGATTTAATTTATAATTCATTAATTACAAGACATGCTTTAATTATAATTTTTTTTATAGTTATACCATTTCTAATTGGAGGATTTGGAAATTGATTAATTCCTTTAATATTAGGAGCTCCTGATATAGCTTATCCACGAATAAATAATATAAGTTTTTGACTTTTACCACCTTCTATTACTCTTTTAATTTTAAGAAGATTAATTAATAAAGGTGTAGGAACAGGATGAACAGCATATCCTCCTCTATCATCCAATTTAAGACAAATAGGTTCTTCTATAGATTTTGCAATTTTCTCTTTACATATTGCTGGTTTATCTTCAATTATAGGAGCAATTAACTTTATTTCAACTATTTTAAATATATTTAATAAAAATTTAAAAATTGAAAATTTAACCCTCTTTTCTTGATCTGTTTTAATTACAACTATTCTTCTTCTTCTTTCTTTACCAGTTCTAGCTGGAGCAATCACAATATTATTAACAGATCGAAATTTAAACACATCATTTTTTGACCCTATAGGAGGAGGAGANNNNNNNNNNNNNNNNNNNNNNNNNNNNNNNNNNNNNNNNNNNNNNNNN
>GMSUF292-14
NNNNNNNNNNNNNNNNNNNNNNNNNNNATACTTTATTTTATTTTTGGTATATGATCTGGAATAATTGGATCTTCTATAAGTATTTTAATTCGATTAGAATTAAGAACACCTTCTTCTTTTATTAAAAATGATTTAATTTATAATTCATTAATTACAAGACATGCTTTAATTATAATTTTTTTTATAGTTATACCATTTCTAATTGGAGGATTTGGAAATTGATTAATTCCTTTAATATTAGGAGCTCCTGATATAGCTTATCCACGAATAAATAATATAAGTTTTTGACTTTTACCACCTTCTATTACTCTTCTAATTTTAAGAAGATTAATTAATAAAGGTGTAGGAACAGGATGAACAGCATACCCTCCTCTATCATCCAATTTAAGACAAATAGGTTCTTCTATAGATTTTGCAATTTTCTCTTTACATATTGCTGGTTTATCTTCAATTATAGGAGCAATTAACTTTATTTCAACTATTTTAAATATATTTAATAAAAATTTAAAAATTGAAAATTTAACCCTCTTTTCTTGATCTGTTTTAATTACAACTATTCTTCTTCTTCTTTCTTTACCAGTTCTAGCTGGAGCAATCACAATATTATTAACAGATNNNNNNNNNNNNNNNNNNNNNNNNNNNNNNNNNNNNNNNNNNNNNNNNNNNNNNNNNNNNNNNNNNNNNNNNNNNNNNNNNNNNNNNNNNNNN
>GMSUF326-14
NNNNNNNNNNNNNNNNNNNNNNNNNNNATACTTTATTTTATTTTTGGTATATGATCTGGAATAATTGGATCTTCTATAAGTATTTTAATTCGATTAGAATTAAGAACACCTTCTTCTTTTATTAAAAATGATTTAATTTATAATTCATTAATTACAAGACATGCTTTAATTATAATTTTTTTTATAGTTATACCATTTCTAATTGGAGGATTTGGAAATTGATTAATTCCTTTAATATTAGGAGCTCCTGATATAGCTTATCCACGAATAAATAATATAAGTTTTTGACTTTTACCACCTTCTATTACTCTTCTAATTTTAAGAAGATTAATTAATAAAGGTGTAGGAACAGGATGAACAGCATACCCTCCTCTATCATCCAATTTAAGACAAATAGGTTCTTCTATAGATTTTGCAATTTTCTCTTTACATATTGCTGGTTTATCTTCAATTATAGGAGCAATTAACTTTATTTCAACTATTTTAAATATATTTAATAAAAATTTAAAAATTGAAAATTTAACCCTCTTTTCTTGATCTGTTCTAATTACAACTATTCTTCTTCTTCTTTCTTTACCAGTTCTAGCTGGAGCAATCACAATATTATTAACANNNNNNNNNNNNNNNNNNNNNNNNNNNNNNNNNNNNNNNNNNNNNNNNNNNNNNNNNNNNNNNNNNNNNNNNNNNNNNNNNNNNNNNNNNNNNNNN
>GMSUG433-14
NNNNNNNNNNNNNNNNNNNNNNNNNNNNNNNNNNNNNNNNNNNNNNNNNNNTGATCTGGAATAATTGGATCTTCTATAAGTATTTTAATTCGATTAGAATTAAGAACACCTTCTTCTTTTATTAAAAATGATTTAATTTATAATTCATTAATTACAAGACATGCNTTAATTATAATTTTTTTTATAGTTATACCATTTCTAATTGGAGGATTTGGAAATTGATTAATTCCTTTAATATTAGGAGCTCCTGATATAGCTTATCCACGAATAAATAATATAAGTTTTTGACTTTTACCACCTTNTATTACTNTTCTAATTTTAAGAAGATTAATTAATAAAGGTGTAGGAACAGGATGAACAGCATACCCTCCTCTATCATCCAATTTAAGACAAATAGGTTCTTCTATAGATTTTGCAATTTTCTCTTTACATATTGCTGGTTTATCTTCAATTATAGGAGCAATTAACTTTATTTCAACTATTTTAAATATATTTAATAAAAATTTAAAAATTGAAAATTTAACCCTCTTTTCTTGATCTGTTTTAATTACAACTATTCTTCTTCTTCTTTCTTTACCAGTTCTAGCTGGANNNNNNNNNNNNNNNNNNNNNNNNNNNNNNNNNNNNNNNNNNNNNNNNNNNNNNNNNNNNNNNNNNNNNNNNNNNNNNNNNNNNNNNNNNNNNNNNNNNNNNNNNNNNNNNNNNNNN
>GMSUM208-15
NNNNNNNNNNNNNNNNNNNNNNNNNNNNNNNNNNNNTTTATTTTTGGTATATGATCTGGAATAATTGGATCTTCTATAAGTATTTTAATTCGATTAGAATTAAGAACACCTTCTTCTTTTATTAAAAATGATTTAATTTATAATTCATTAATTACAAGACATGCTTTAATTATAATTTTTTTTATAGTTATACCATTTCTAATTGGAGGATTTGGAAATTGATTAATTCCTTTAATATTAGGAGCTCCTGATATAGCTTATCCACGAATAAATAATATAAGTTTTTGACTTTTACCACCTTCTATTACTCTTCTAATTTTAAGAAGATTAATTAATAAAGGTGTAGGAACAGGATGAACAGCATACCCTCCTCTATCATCCAATTTAAGACAAATAGGTTCTTCTATAGATTTTGCAATTTTCTCTTTACATATTGCTGGTTTATCTTCAATTATAGGAGCAATTAACTTTATTTCAACTATTTTAAATATATTTAATAAAAATTTAAAAATTGAAAATTTAACCCTCTTTTCTTGATCTGTTTTAATTACAACTATTCTTCTTCTTCTTTCTTTACCAGTTCTAGCTGGAGCAATCACAATATTATTAACAGATNNNNNNNNNNNNNNNNNNNNNNNNNNNNNNNNNNNNNNNNNNNNNNNNNNNNNNNNNNNNNNNNNNNNNNNNNNNNNNNNNNNNNNNNNNNNN
>HYMNI277-14
NNNNNNNNNNNNNNNNNNNNNNNNNNNATACTTTATTTTATTTTTGGTATATGATCTGGAATAATTGGATCTTCTATAAGTATTTTAATTCGATTAGAATTAAGAACACCTTCTTCTTTTATTAAAAATGATTTAATTTATAATTCATTAATTACAAGACATGCTTTAATTATAATTTTTTTTATAGTTATACCATTTCTAATTGGAGGATTTGGAAATTGATTAATTCCTTTAATATTAGGAGCTCCTGATATAGCTTATCCACGAATAAATAATATAAGTTTTTGACTTTTACCACCTTCTATTACTCTTCTAATTTTAAGAAGATTAATTAATAAAGGTGTAGGAACAGGATGAACAGCATACCCTCCTCTATCATCCAATTTAAGACAAATAGGTTCTTCTATAGATTTTGCAATTTTCTCTTTACATATTGCCGGTTTATCTTCAATTATAGGAGCAATTAACTTTATTTCAACTATTTTAAATATATTTAATAAAAATTTAAAAATTGAAAATTTAACCCTCTTTTCTTGATCTGTTTTAATTACAACTATTCTTCTTCTTCTTTCTTTACCAGTTCTAGCTGGAGCAATCACAATATTATTAACAGATCGAAATTTAAACACATCATTTTTTGACCCTATAGGAGGAGGAGACCCAATTTTATATCAACATTTATTTNNNNNNNNNNNNNNNNNNNNNNNN
>KMPKB079-18
NNNNNNNNNNNNNNNNNNNNNNNNNNNNNNNNNTATTTTATTTTTGGTATATGATCTGGAATAATTGGATCTTCTATAAGTATTTTAATTCGATTAGAATTAAGAACACCTTCTTCTTTTATTAAAAATGATTTAATTTATAATTCATTAATTACAAGACATGCTTTAATTATAATTTTTTTTATAGTTATACCATTTCTAATTGGAGGATTTGGAAATTGATTAATTCCTTTAATATTAGGAGCTCCTGATATAGCTTATCCACGAATAAATAATATAAGTTTTTGACTTTTACCACCTTCTATTACTCTTTTAATTTTAAGAAGATTAATTAATAAAGGTGTAGGAACAGGATGAACAGCATATCCTCCTCTATCATCCAATTTAAGACAAATAGGTTCTTCTATAGATTTTGCAATTTTCTCTTTACATATTGCTGGTTTATCTTCAATTATAGGAGCAATTAACTTTATTTCAACTATTTTAAATATATTTAATAAAAATTTAAAAATTGAAAATTTAACCCTCTTTTCTTGATCTGTTTTAATTACAACTATTCTTCTTCTTCTTTCTTTACCAGTTCTAGCTGGAGCAATCACAATATTATTAACAGATCGAAATTTAAATACATCATTTTTTGACCCTATAGGAGGAGGAGACCCAATTTTATATCAACATTTATNNNNNNNNNNNNNNNNNNNNNNNNNN
>KMPKK136-19
NNNNNNNNNNNNNNNNNNNNNNNNNNNNNNCTTTATTTTATTTTTGGTATATGATCTGGAATAATTGGATCTTCTATAAGTATTTTAATTCGATTAGAATTAAGAACACCTTCTTCTTTTATTAAAAATGATTTAATTTATAATTCATTAATTACAAGACATGCTTTAATTATAATTTTTTTTATAGTTATACCATTTCTAATTGGAGGATTTGGAAATTGATTAATTCCTTTAATATTAGGAGCTCCTGATATAGCTTATCCACGAATAAATAATATAAGTTTTTGACTTTTACCACCTTCTATTACTCTTTTAATTTTAAGAAGATTAATTAATAAAGGTGTAGGAACAGGATGAACAGCATATCCTCCTCTATCATCCAATTTAAGACAAATAGGTTCTTCTATAGATTTTGCAATTTTCTCTTTACATATTGCTGGTTTATCTTCAATTATAGGAGCAATTAACTTTATTTCAACTATTTTAAATATATTTAATAAAAATTTAAAAATTGAAAATTTAACCCTCTTTTCTTGATCTGTTTTAATTACAACTATTCTTCTTCTTCTTTCTTTACCAGTTCTAGCTGGAGCAATCACAATATTATTAACAGATCGAAATTTAAATACATCATTTTTTGACCCTATAGGAGGAGGAGACCCAATTTTATATCAACATTTATTNNNNNNNNNNNNNNNNNNNNNNNNN
>SCINO796-15
NNNNNNNNNNNNNNNNNNNNNNNNNNNATACTTTATTTTATTTTTGGTATATGATCTGGAATAATTGGATCTTCTATAAGTATTTTAATTCGATTAGAATTAAGAACACCTTCTTCTTTTATTAAAAATGATTTAATTTATAATTCATTAATTACAAGACATGCTTTAATTATAATTTTTTTTATAGTTATACCATTTCTAATTGGAGGATTTGGAAATTGATTAATTCCTTTAATATTAGGAGCTCCTGATATAGCTTATCCACGAATAAATAATATAAGTTTTTGACTTTTACCACCTTCTATTACTCTTCTAATTTTAAGAAGATTAATTAATAAAGGTGTAGGAACAGGATGAACAGCATACCCTCCTCTATCATCCAATTTAAGACAAATAGGTTCTTCTATAGATTTTGCAATTTTCTCTTTACATATTGCCGGTTTATCTTCAATTATAGGAGCAATTAACTTTATTTCAACTATTTTAAATATATTTAATAAAAATTTAAAAATTGAAAATTTAACCCTCTTTTCTTGATCTGTTTTAATTACAACTATTCTTCTTCTTCTTTCTTTACCAGTTCTAGCTGGAGCAATCACAATATTATTAACAGATCGAAATTTAAACACATCATTTTTTGACCCTATAGGAGGAGGAGACCCAATTTTATATCAACATTTATTTNNNNNNNNNNNNNNNNNNNNNNNN
>SMTPR1918-16
NNNNNNNNNNNNNNNNNNNNNNNNNNNATACTTTATTTTATTTTTGGTATATGATCTGGAATAATTGGATCTTCTATAAGTATTTTAATTCGATTAGAATTAAGAACACCTTCTTCTTTTATTAAAAATGATTTAATTTATAATTCATTAATTACAAGACATGCTTTAATTATAATTTTTTTTATAGTTATACCATTTCTAATTGGAGGATTTGGAAATTGATTAATTCCTTTAATATTAGGAGCTCCTGATATAGCTTATCCACGAATAAATAATATAAGTTTTTGACTTTTACCACCTTCTATTACTCTTCTAATTTTAAGAAGATTAATTAATAAAGGTGTAGGAACAGGATGAACAGCATACCCTCCTCTATCATCCAATTTAAGACAAATAGGTTCTTCTATAGATTTTGCAATTTTCTCTTTACATATTGCCGGTTTATCTTCAATTATAGGAGCAATTAACTTTATTTCAACTATTTTAAATATATTTAATAAAAATTTAAAAATTGAAAATTTAACCCTCTTTTCTTGATCTGTTTTAATTACAACTATTCTTCTTCTTCTTTCTTTACCAGTTCTAGCTGGAGCAATCACAATANNNNNNNNNNNNNNNNNNNNNNNNNNNNNNNNNNNNNNNNNNNNNNNNNNNNNNNNNNNNNNNNNNNNNNNNNNNNNNNNNNNNNNNNNNNNNNNNNNNNNNNNN
>SMTPR4239-16
NNNNNNNNNNNNNNNNNNNNNNNNNNNATACTTTATTTTATTTTTGGTATATGATCTGGAATAATTGGATCTTCTATAAGTATTTTAATTCGATTAGAATTAAGAACACCTTCTTCTTTTATTAAAAATGATTTAATTTATAATTCATTAATTACAAGACATGCTTTAATTATAATTTTTTTTATAGTTATACCATTTCTAATTGGAGGATTTGGAAATTGATTAATTCCTTTAATATTAGGAGCTCCTGATATAGCTTATCCACGAATAAATAATATAAGTTTTTGACTTTTACCACCTTCTATTACTCTTTTAATTTTAAGAAGATTAATTAATAAAGGTGTAGGAACAGGATGAACAGCATATCCTCCTCTATCATCCAATTTAAGACAAATAGGTTCTTCTATAGATTTTGCAATTTTCTCTTTACATATTGCTGGTTTATCTTCAATTATAGGAGCAATTAACTTTATTTCAACTATTTTAAATATATTTAATAAAAATTTAAAAATTGAAAATTTAACCCTCTTTTCTTGATCTGTTTTAATTACAACTATTCTTCTTCTTCTTTCTTTACCAGTTCTAGCTGGAGCAATCACAATANNNNNNNNNNNNNNNNNNNNNNNNNNNNNNNNNNNNNNNNNNNNNNNNNNNNNNNNNNNNNNNNNNNNNNNNNNNNNNNNNNNNNNNNNNNNNNNNNNNNNNNNN
>GBMNC44151-20
NNNNNNNNNNNNNNNNNNNNNNNNNNNATACTTTATTTTATTTTTGGTATATGATCTGGAATAATTGGATCTTCTATAAGTGTTTTAATTCGTTTAGAATTAAGAACACCATCCTCTTTTATTAAAAATGATTTAATTTATAATTCATTAATTACAAGACATGCTTTAATTATAATTTTTTTTATAGTTATACCATTTCTAATTGGAGGATTTGGAAATTGATTAATTCCTTTAATATTAGGAGCTCCTGATATAGCTTACCCACGAATAAATAATATAAGTTTTTGACTTTTACCACCTTCTATTTCTCTTCTAATTTTAAGTAGATTAATCAACAAAGGTGTAGGAACAGGATGAACAGCATACCCTCCTTTATCATCTAACTTAAGACAAATAGGTTCTTCTATAGATTTTGCAATTTTTTCTTTACATATTGCTGGTTTATCTTCAATTATAGGAGCAATTAACTTTATTTCAACTATTTTAAATTTATTTAATAAAAATTTAAAAATTGAAAATTTAACTCTTTTTTCTTGATCTGTTTTAATTACAACTATTCTTCTTCTTCTTTCCTTACCAGTTCTAGCTGGAGCAATCACAATANNNNNNNNNNNNNNNNNNNNNNNNNNNNNNNNNNNNNNNNNNNNNNNNNNNNNNNNNNNNNNNNNNNNNNNNNNNNNNNNNNNNNNNNNNNNNNNNNNNNNNNNN
>GMEGC190-14
NNNNNNNNNNNNNNNNNNNNNNNNNNNNNNNNNNNNTTCTTATTTGGTATATGATCTGGAATAATAGGTTCATCTTTAAGTTTATTAATTCGTATTGAATTAAGTTCTCCATCTTCATTTATTAAAAATGACTTAATCTTTAATTCTTTAATTACAAGACATGCTTTAATTATAATTTTCTTTATAGTTATACCTTTTCTTATTGGAGGATTTGGAAATTGACTTATTCCTTTAATATTAGGTGCCCCTGATATAGCTTACCCCCGAATAAATAATATAAGATTTTGACTTTTACCCCCTTCTATTTCTCTATTAATTTTAAGAAGATTTATTAATAAAGGTGTGGGGACAGGCTGAACAGCTTACCCACCTCTATCCTCAAATTTAGGTCAAATAGGTTCGTCAATAGATTTTGCAATTTTTTCTTTACATATTGCTGGAATTTCTTCAATTATAGGAGCAATTAATTTTATTTCAACTATTTTAAATATATTTAATAAAAATCTAAAAATCGTTAATTTAACTCTTTTTTCTTGATCAGTTTTAATTACTACAATTCTTCTCCTTCTTTCCCTTCCAGTTTTAGCAGGAGCAATTACTATACTTTTANNNNNNNNNNNNNNNNNNNNNNNNNNNNNNNNNNNNNNNNNNNNNNNNNNNNNNNNNNNNNNNNNNNNNNNNNNNNNNNNNNNNNNNNNNNNNNNNNNN
>GMEGC192-14
NNNNNNNNNNNNNNNNNNNNNNNNNNNATACTATATTTCTTATTTGGTATATGATCTGGAATAATAGGTTCATCTTTAAGTTTATTAATTCGTATTGAATTAAGTTCTCCATCTTCATTTATTAAAAATGACTTAATCTTTAATTCTTTAATTACAAGACATGCTTTAATTATAATTTTCTTTATAGTTATACCTTTTCTTATTGGAGGATTTGGAAATTGACTTATTCCTTTAATATTAGGTGCCCCTGATATAGCTTACCCCCGAATAAATAATATAAGATTTTGACTTTTACCCCCTTCTATTTCTCTATTAATTTTAAGAAGATTTATTAATAAAGGTGTGGGGACAGGCTGAACAGCTTACCCACCTCTATCCTCAAATTTAGGTCAAATAGGTTCGTCAATAGATTTTGCAATTTTTTCTTTACATATTGCTGGAATTTCTTCAATTATAGGAGCAATTAATTTTATTTCAACTATTTTAAATATATTTAATAAAAATCTAAAAATCGTTAATTTAACTCTTTTTTCTTGATCAGTTTTAATTACTACAATTCTTCTCCTTCTTTCCCTTCCAGTTNNNNNNNNNNNNNNNNNNNNNNNNNNNNNNNNNNNNNNNNNNNNNNNNNNNNNNNNNNNNNNNNNNNNNNNNNNNNNNNNNNNNNNNNNNNNNNNNNNNNNNNNNNNNNNNNNNNNNNNNNNNNNN
>GMEGJ585-14
NNNNNNNNNNNNNNNNNNNNNNNNNNNATACTATATTTCTTATTTGGTATATGATCTGGAATAATAGGTTCATCTTTAAGTTTATTAATTCGTATTGAATTAAGTTCTCCATCTTCATTTATTAAAAATGACTTAATCTTTAATTCTTTAATTACAAGACATGCTTTAATTATAATTTTCTTTATAGTTATACCTTTTCTTATTGGAGGATTTGGAAATTGACTTATTCCTTTAATATTAGGTGCCCCTGATATAGCTTACCCCCGAATAAATAATATAAGATTTTGACTTTTACCCCCTTCTATTTCTCTATTAATTTTAAGAAGATTTATTAATAAAGGTGTGGGGACAGGCTGAACAGCTTACCCACCTCTATCCTCAAATTTAGGTCAAATAGGTTCGTCAATAGATTTTGCAATTTTTTCTTTACATATTGCTGGAATTTCTTCAATTATAGGAGCAATTAATTTTATTTCAACTATTTTAAATATATTTAATAAAAATCTAAAAATCGTTAATTTAACTCTTTTTTCTTGATCAGTTTTAATTACTACAATTCTTCTCCTTCTTTCCCTTCCAGTTTTAGCAGGAGCAATTACTATACTTTTAACTNNNNNNNNNNNNNNNNNNNNNNNNNNNNNNNNNNNNNNNNNNNNNNNNNNNNNNNNNNNNNNNNNNNNNNNNNNNNNNNNNNNNNNNNNNNNNNNN
>FISYM096-14
NNNNNNNNNNNNNNNNNNNNNNNNNNNATAATATATTTTATTTTTGGTATATGATCTGGAATATTAGGATCATCATTAAGAATATTAATTCGTATCGAATTAAGAACCCCATCTTCATTTATTAAAAATGATTTAATTTTTAATTCCTTAATTACAAGACATGCATTAATTATAATTTTCTTTATAGTCATACCTTTTTTAATTGGAGGATTTGGAAATTGATTAATCCCATTAATATTAGGAGCCCCTGATATAGCCTACCCTCGAATAAATAATATAAGATTTTGATTACTCCCTCCTTCAATTACTTTACTAATTTTAAGTAGTTTTATTGATAAAGGAGTAGGAACAGGATGAACTGCTTACCCCCCTCTATCTTCAAATTTAGGACAAATAGGTGCATCAATAGATTTTGCAATTTTCTCTTTACATATTGCTGGAATCTCTTCAATCATAGGAGCAATTAATTTTATTTCAACTATTTTAAATATATTTAATAAAAATTTAAAAATTATTAATTTAACTCTTTTTTCTTGATCTGTTTTAATTACAACAATTTTACTTCTTTTATCTCTACCAGTTCTAGCAGGAGCAATTACTATACTTTTAACTGATCGAAACTTAAATACTTCATTTTTTGATCCTATAGGAGGTGGAGATCCTATTTTATATCAACATTTATTCNNNNNNNNNNNNNNNNNNNNNNNN
>GMBUF742-14
NNNNNNNNNNNNNNNNNNNNNNNNNNNATAATATATTTTATTTTTGGTATATGATCTGGAATATTAGGATCATCATTAAGAATATTAATTCGTATCGAATTAAGAACCCCATCTTCATTTATTAAAAATGATTTAATTTTTAATTCCTTAATTACAAGACATGCATTAATTATAATTTTCTTTATAGTTATACCTTTTTTAATTGGAGGATTTGGAAATTGATTAATCCCATTAATATTAGGAGCCCCTGATATAGCCTACCCTCGAATAAATAATATAAGATTTTGATTACTCCCTCCTTCAATTACTTTACTAATTTTAAGTAGTTTTATCGATAAAGGAGTAGGAACAGGATGAACTGCTTACCCCCCTCTATCTTCAAATTTAGGACAAATAGGTGCATCAATAGATTTTGCAATTTTCTCTTTACATATTGCTGGAATCTCTTCAATCATAGGAGCAATTAATTTTATTTCAACTATTTTAAATATATTTAATAAAAATTTAAAAATTATTAATTTAACTCTTTTTTCTTGATCTGTTTTAATTACAACAATTTTACTTCTTTTATCTCTACCAGTTCTAGCAGGAGCAATTACTATACTTTTAACTNNNNNNNNNNNNNNNNNNNNNNNNNNNNNNNNNNNNNNNNNNNNNNNNNNNNNNNNNNNNNNNNNNNNNNNNNNNNNNNNNNNNNNNNNNNNNNNN
>ACUFI1536-14
NNNNNNNNNNNNNNNNNNNNNNNNNNNATAATATATTTTATTTTTGGTATATGATCTGGAATAATAGGATCATCTTTAAGTTTATTAATTCGTATTGAATTAAGATCCCCATCCTCATTAATTAATAATGATTTAATTTTTAATTCTATCATTACAAGACATGCACTAATTATAATTTTTTTTATAGTTATACCTTTTCTTATTGGAGGATTTGGAAATTGATTAATTCCTTTAATATTAGGATCACCTGATATAGCATATCCTCGTATAAATAATATAAGATTTTGATTACTCCCTCCCTCTATTTCCTTATTAATTTTAAGAAGCTTTATTAATAAAGGTGTAGGAACTGGTTGAACAGCCTACCCTCCACTATCTTCAAACCTAGGACAAATAGGATCATCAATAGATTTCGCAATCTTTTCTTTACACATTGCTGGTCTTTCTTCTATTATAGGTGCAATTAATTTTATTTCAACTATTTTAAATATATATAATAAAAATTTAAAAATTATTAATTTAACCCTTTTCTCTTGATCTGTATTAATTACTACAATTCTTCTTCTTCTATCTCTTCCAGTTTTAGCAGGAGCTATTACTATACTTTTAACTGATCGTAACTTAAATACTTCATTTTTTGACCCCATAGGAGGAGGAGACCCAATTTTATTTCAACATTTATTTNNNNNNNNNNNNNNNNNNNNNNNN
>SIIP8472-24
NNNNNNNNNNNNNNNNNNNNNNNNNNNATAATATATTTTATTTTTGGTATATGATCTGGAATAATAGGATCATCTTTAAGTTTATTAATTCGTATTGAATTAAGATCCCCATCCTCATTAATTAATAATGATTTAATTTTTAATTCTATCATTACAAGACATGCACTAATTATAATTTTTTTTATAGTTATACCTTTTCTTATTGGAGGATTTGGAAATTGATTAATTCCTTTAATATTAGGATCACCTGATATAGCATATCCTCGTATAAATAATATAAGATTTTGATTACTCCCTCCCTCTATTTCCTTATTAATTTTAAGAAGCTTTATTAATAAAGGTGTAGGAACTGGTTGAACAGCCTACCCTCCACTATCTTCAAACCTAGGACAAATAGGATCATCAATAGATTTCGCAATCTTTTCTTTACACATTGCTGGTCTTTCTTCTATTATAGGTGCAATTAATTTTATTTCAACTATTTTAAATATATATAATAAAAATTTAAAAATTATTAATTTAACCCTTTTCTCTTGATCTGTATTAATTACTACAATTCTTCTTCTTCTATCTCTTCCAGTTTTAGCAGGAGCTATTACTATACTTTTAACTGATCGTAACTTAAATACTTCATTTTTTGACCCCATAGGAGGAGGAGACCCAATTTTATTTCAACATTTATTTNNNNNNNNNNNNNNNNNNNNNNNN
>SIIP9705-24
NNNNNNNNNNNNNNNNNNNNNNNNNNNATAATATATTTTATTTTTGGTATATGATCTGGAATAATAGGATCATCTTTAAGTTTATTAATTCGTATTGAATTAAGATCCCCATCCTCATTAATTAATAATGATTTAATTTTTAATTCTATCATTACAAGACATGCACTAATTATAATTTTTTTTATAGTTATACCTTTTCTTATTGGAGGATTTGGAAATTGATTAATTCCNTTAATATTAGGATCANCTGATATAGCATATCCTCGTATAAATAATATAAGATTTTGATTACTCCCTCCCTCTATTTCNTTATTAATTTTAAGAAGTTTTATTAATAAAGGTGTAGGAACTGGTTGAACAGCCTACCCTCCACTATCTTCAAACCTAGGACAAATAGGATCATCAATAGATTTCGCAATCTTTTCTTTACACATTGCTGGTCTTTCTTCTATTATAGGTGCAATTAATTTTATTTCAACTATTTTAAATATATATAATAAAAATTTAAAAATTATTAATTTAACCCTTTTCTCTTGATCTGTATTAATTACTACAATTCTTCTTCTTCTATCTCTTCCAGTTTTAGCAGGANCTATTACTATACTTTTAACTGATCGTAACTTAAATACTTCATTTTTTGA---CATAGGAGGAGGAGACCCAATNTTATTTCAACATTTATTTNNNNNNNNNNNNNNNNNNNNNNNN
>GMPVA2885-23
NNNNNNNNNNNNNNNNNNNNNNNNNNNNNNTTATATTTTATTTTCGGTATATGATCTGGAATAATAGGTTCATCTTTAAGTCTATTAATTCGTATTGAATTAAGTTCACCATCTTCATTCATTAAAAATGATTTAATTTTTAATTCTTTAATTACAAGTCATGCACTAATTATAATTTTTTTTATAGTAATACCTTTCTTAATTGGAGGATTTGGAAATTGATTAATTCCCCTAATACTAGGAGCCCCTGATATAGCTTACCCTCGAATAAATAACATAAGATTTTGATTACTCCCCCCTTCCATCTCATTATTAATTTTAAGAAGATTTGTTAATAAAGGTGTAGGTACAGGTTGAACAGCTTACCCACCCTTATCTTCAAACTTAGGTCAAATAGGTTCATCAATAGATTTTGCAATTTTTTCTTTACATATTGCTGGAATTTCTTCAATCATAGGAGCAATTAATTTTATCTCCACTATTTTAAACATATTTAATAAAAATTTAAAAATTGTTAACTTAACTCTTTTTTCCTGATCTGTTTTAATCACAACAATTCTTCTCCTCCTATCTCTCCCAGTTTTAGCAGGAGCAATTACTATACTTTTAACTGACCGTAACCTTAATACTTCATTTTTTGATCCAATAGGAGGAGGGGACCCAATTTTATATCAACATTTATTNNNNNNNNNNNNNNNNNNNNNNNNN
>GMPVA8059-23
NNNNNNNNNNNNNNNNNNNNNNNNNNNNNNTTATATTTTATTTTCGGTATATGATCTGGAATAATAGGTTCATCTTTAAGTCTATTAATTCGTATTGAATTAAGTTCACCATCTTCATTCATTAAAAATGATTTAATTTTTAACTCTTTAATTACAAGTCATGCACTAATTATAATTTTTTTTATAGTAATACCTTTCTTAATTGGAGGATTTGGAAATTGATTAATTCCCCTAATACTAGGAGCCCCTGATATAGCTTACCCTCGAATAAATAACATAAGATTTTGATTACTCCCCCCTTCCATCTCATTATTAATTTTAAGAAGATTTGTTAATAAAGGTGTAGGTACAGGTTGAACAGCTTACCCACCCTTATCTTCAAACTTAGGTCAAATAGGTTCATCAATAGATTTTGCAATTTTTTCTTTACATATTGCTGGAATTTCTTCAATCATAGGAGCAATTAATTTTATCTCCACTATTTTAAACATATTTAATAAAAATTTAAAAATTGTTAACTTAACTCTTTTTTCCTGATCTGTTTTAATCACAACAATTCTTCTCCTCCTATCTCTCCCAGTTTTAGCAGGAGCAATTACTATACTTTTAACTGACCGTAACCTTAATACTTCATTTTTTGATCCAATAGGAGGGGGGGACCCAATTTTATATCAACATTTATTNNNNNNNNNNNNNNNNNNNNNNNNN
>GMPVA9137-23
NNNNNNNNNNNNNNNNNNNNNNNNNNNNNNTTATATTTTATTTTCGGTATATGATCTGGAATAATAGGTTCATCTTTAAGTCTATTAATTCGTATTGAATTAAGTTCGCCATCTTCATTCATTAAAAATGATTTAATTTTTAACTCTTTAATTACAAGTCATGCACTAATTATAATTTTTTTTATAGTAATACCTTTCTTAATTGGAGGATTTGGAAATTGATTAATTCCCCTAATACTAGGAGCCCCTGATATAGCTTACCCTCGAATAAATAACATAAGATTTTGATTACTCCCCCCTTCCATCTCATTATTAATTTTAAGAAGATTTGTTAATAAAGGTGTAGGTACAGGTTGAACAGCTTACCCACCCTTATCTTCAAACTTAGGTCAAATAGGTTCATCAATAGATTTTGCAATTTTTTCTTTACATATTGCTGGAATTTCTTCAATCATAGGAGCAATTAATTTTATCTCCACTATTTTAAACATATTTAATAAAAATTTAAAAATTGTTAACTTAACTCTTTTTTCCTGATCTGTTTTAATCACAACAATTCTTCTCCTCCTATCTCTCCCAGTTTTAGCAGGAGCAATTACTATACTTTTAACTGACCGTAACCTTAATACTTCATTTTTTGATCCAATAGGAGGGGGGGACCCAATTTTATATCAACATTTATTNNNNNNNNNNNNNNNNNNNNNNNNN
>GMPVA9140-23
NNNNNNNNNAATCATAAAGATATTGGTATATTATATTTTATTTTCGGTATATGATCTGGAATAATAGGTTCATCTTTAAGTCTATTAATTCGTATTGAATTAAGTTCACCATCTTCATTCATTAAAAATGATTTAATTTTTAACTCTTTAATTACAAGTCATGCACTAATTATAATTTTTTTTATAGTAATACCTTTCTTAATTGGAGGATTTGGAAATTGATTAATTCCCCTAATACTAGGAGCCCCTGATATAGCTTACCCTCGAATAAATAACATAAGATTTTGATTACTCCCCCCTTCCATCTCATTATTAATTTTAAGAAGATTTGTTAATAAAGGTGTAGGTACAGGTTGAACAGCTTACCCACCCTTATCTTCAAACTTAGGTCAAATAGGTTCATCAATAGATTTTGCAATTTTTTCTTTACATATTGCTGGAATTTCTTCAATCATAGGAGCAATTAATTTTATCTCCACTATTTTAAACATATTTAATAAAAATTTAAAAATTGTTAACTTAACTCTTTTTTCCTGATCTGTTTTAGTCACAACAATTCTTCTCCTCCTATCTCTCCCAGTTTTAGCAGGAGCAATTACTATACTTTTAACTGACCGTAACCTTAATACTTCATTTTTTGATCCAATAGGAGGGGGGGACCCAATTTTATATCAACATTTATTTTGNNNNNNNNNNNNNNNNNNNNNN
>GMPVA9141-23
NNNNNNNNNNNNNNNNNNNNNNNNNNNNNNTTATATTTTATTTTCGGTATATGATCTGGAATAATAGGTTCATCTTTAAGTCTATTAATTCGTATTGAATTAAGTTCACCATCTTCATTCATTAAAAATGATTTAATTTTTAACTCTTTAATTACAAGTCATGCACTAATTATAATTTTTTTTATAGTAATACCTTTCTTAATTGGAGGATTTGGAAATTGATTAATTCCCCTAATACTAGGAGCCCCTGATATAGCTTACCCTCGAATAAATAACATAAGATTTTGATTACTCCCCCCTTCCATCTCATTATTAATTTTAAGAAGATTTGTTAATAAAGGTGTAGGTACAGGTTGAACAGCTTACCCACCCTTATCTTCAAACTTAGGTCAAATAGGTTCATCAATAGATTTTGCAATTTTTTCTTTACATATTGCTGGAATTTCTTCAATCATAGGAGCAATTAATTTTATCTCCACTATTTTAAACATATTTAATAAAAATTTAAAAATTGTTAACTTAACTCTTTTTTCCTGATCTGTTTTAATCACAACAATTCTTCTCCTCCTATCTCTCCCAGTTTTAGCAGGAGCAATTACTATACTTTTAACTGACCGTAACCTTAATACTTCATTTTTTGATCCAATAGGAGGGGGAGACCCAATTTTATATCAACATTTATNNNNNNNNNNNNNNNNNNNNNNNNNN
>GBMNE64208-22
NNNNNNNNNNNNNNNNNNNNNNNNNNNATACTATATTTTATATTTGGTATATGATCAGGAATAATTGGATCATCTATAAGATTACTAGTTCGATTTGAATTAAGATCACCTTCATCAGTAATTAAAAATGATTTAATTTATAACTCTTTAATTACAAGTCATGCCTTAGTCATAATTTTCTTTATAATTATACCATTCTTAATTGGTGGATTTGGAAATTGATTAATTCCATTAACCTTAGGAGCTCCAGATATAGCATATCCACGTATAAATAATATAAGATTTTGACTACTACCACCTTCAATTTTTATACTAATTTCAAGAAGATTAATTAATAAAGGGGTTGGAACTGGATGAACTGCATACCCTCCTTTATCATCTAATCTAGGACAAATAGGAATATCAATAGATTTAGCTATTTTCTCATTACATATCGCAGGAATTTCCTCAATTATAGGAGCTATTAATTTTATTTCAACCATTACAAATATATTTAATTTAAATTTAAAAATTATAATTTTAACTTTATTTTCATGATCAGTATTAATTACAACTATTTTACTATTATTATCTCTTCCTGTATTAGCAGGAGCTATCACAATATTATTAACAGATCGAAATTTAAATACATCATTTTTTGAACCAATAGGAGGGGGAGATCCAATTTTATNNNNNNNNNNNNNNNNNNNNNNNNNNNNNNNNNNNNNN
>GBMNE64130-22
NNNNNNNNNNNNNNNNNNNNNNNNNNNATACTATATTTTATATTTGGTATATGATCAGGAATAATTGGATCATCTATAAGATTACTAGTTCGATTTGAATTAAGATCACCTTCATCAGTAATTAAAAATGATTTAATTTATAACTCTTTAATTACAAGTCATGCCTTAGTCATAATTTTCTTTATAATTATACCATTCTTAATTGGTGGATTTGGAAATTGATTAATTCCATTAACCTTAGGAGCTCCAGATATAGCATATCCACGTATAAATAATATAAGATTTTGACTACTACCACCTTCAATTTTTATACTAATTTCAAGAAGATTAATTAATAAAGGGGTTGGAACTGGATGAACTGCATACCCTCCTTTATCATCTAATCTAGGACAAATAGGAATATCAATAGATTTAGCTATTTTCTCATTACATATCGCAGGAATTTCCTCAATTATAGGAGCTATTAATTTTATTTCAACCATTACAAATATATTTAATTTAAATTTAAAAATTATAATTTTAACTTTATTTTCATGATCAGTATTAATTACAACTATTTTACTATTATTATCTCTTCCTGTATTAGCAGGAGCTATCACAATATTATTAACAGATCGAAATTTAAATACATCATTTTTTGAACCAATAGGAGNNNNNNNNNNNNNNNNNNNNNNNNNNNNNNNNNNNNNNNNNNNNNNNNNNNNNNNN
>GMSVB1440-23
NNNNNNNNNNNNNNNNNNNNNNNNNNNNNNCTATATTTTATATTTGGTATATGATCAGGAATAATTGGATCATCTATAAGATTACTAGTTCGATTTGAATTAAGATCACCTTCATCAGTAATTAAAAATGATTTAATTTATAACTCTTTAATTACAAGTCATGCCTTAGTCATAATTTTCTTTATAATTATACCATTCTTAATTGGTGGATTTGGAAATTGATTAATTCCATTAACCTTAGGAGCTCCAGATATAGCATATCCACGTATAAATAATATAAGATTTTGACTACTACCACCTTCAATTTTTATACTAATTTCAAGAAGATTAATTAATAAGGGGGTTGGAACTGGATGAACTGCATACCCTCCTTTATCATCTAATCTAGGACAAATAGGAATATCAATAGATTTAGCTATTTTCTCATTACATATCGCAGGAATTTCCTCAATTATAGGAGCTATTAATTTTATTTCAACCATTACAAATATATTTAATTTAAATTTAAAAATTTATAATTTAACTTTATTTTCATGATCAGTATTAATTACAACTATTTTACTATTATTATCTCTTCCTGTATTAGCAGGAGCTATCACAATATTATTAACAGATCGAAATTTAAATACATCATTTTTTGAACCAATAGGAGGAGGAGATCCAATTTTATATCAACATTTATNNNNNNNNNNNNNNNNNNNNNNNNNN
>GMSVB3276-23
NNNNNNNNNNNNNNNNNNNNNNNNNNNNNNCTATATTTTATATTTGGTATATGATCAGGAATAATTGGATCATCTATAAGATTACTAGTTCGATTTGAATTAAGATCACCTTCATCAGTAATTAAAAATGATTTAATTTATAACTCTTTAATTACAAGTCATGCCTTAGTCATAATTTTCTTTATAATTATACCATTCTTAATTGGTGGATTTGGAAATTGATTAATTCCATTAACCTTAGGAGCTCCAGATATAGCATATCCACGTATAAATAATATAAGATTTTGACTACTACCACCTTCAATTTTTATACTAATTTCAAGAAGATTAATTAATAAAGGGGTTGGAACTGGATGAACTGCATACCCTCCTTTATCATCTAATCTAGGACAAATAGGAATATCAATAGATTTAGCTATTTTCTCATTACATATCGCAGGAATTTCCTCAATTATAGGAGCTATTAATTTTATTTCAACCATTACAAATATATTTAATTTAAATTTAAAAATTTATAATTTAACTTTATTTTCATGATCAGTATTAATTACAACTATTTTACTATTATTATCTCTTCCTGTATTAGCAGGAGCTATCACAATATTATTAACAGATCGAAATTTAAATACATCATTTTTTGAACCAATAGGAGGGGGAGATCCAATTTTATATCAACATTTATTNNNNNNNNNNNNNNNNNNNNNNNNN
>GMSVB3340-23
NNNNNNNNNNNNNNNNNNNNNNNNNNNNNNCTATATTTTATATTTGGTATATGATCAGGAATAATTGGATCATCTATAAGATTACTAGTTCGATTTGAATTAAGATCACCTTCATCAGTAATTAAAAATGATTTAATTTATAACTCTTTAATTACAAGTCATGCCTTAGTCATAATTTTCTTTATAATTATACCATTCTTAATTGGTGGATTTGGAAATTGATTAATTCCATTAACCTTAGGAGCTCCAGATATAGCATATCCACGTATAAATAATATAAGATTTTGACTACTACCACCTTCAATTTTTATACTAATTTCAAGAAGATTAATTAATAAGGGGGTTGGAACTGGATGAACTGCATACCCTCCTTTATCATCTAATCTAGGACAAATAGGAATATCAATAGATTTAGCTATTTTCTCATTACATATCGCAGGAATTTCCTCAATTATAGGAGCTATTAATTTTATTTCAACCATTACAAATATATTTAATTTAAATTTAAAAATTTATAATTTAACTTTATTTTCATGATCAGTATTAATTACAACTATTTTACTATTATTATCTCTTCCTGTATTAGCAGGAGCTATCACAATATTATTAACAGATCGAAATTTAAATACATCATTTTTTGAACCAATAGGAGGAGGAGATCCAATTTTATATCAACATTTATNNNNNNNNNNNNNNNNNNNNNNNNNN
>GMSVB3376-23
NNNNNNNNNNNNNNNNNNNNNNNNNNNNNNCTATATTTTATATTTGGTATATGATCAGGAATAATTGGATCATCTATAAGATTACTAGTTCGATTTGAATTAAGATCACCTTCATCAGTAATTAAAAATGATTTAATTTATAACTCTTTAATTACAAGTCATGCCTTAGTCATAATTTTCTTTATAATTATACCATTCTTAATTGGTGGATTTGGAAATTGATTAATTCCATTAACCTTAGGAGCTCCAGATATAGCATATCCACGTATAAATAATATAAGATTTTGACTACTACCACCTTCAATTTTTATACTAATTTCAAGAAGATTAATTAATAAGGGGGTTGGAACTGGATGAACTGCATACCCTCCTTTATCATCTAATCTAGGACAAATAGGAATATCAATAGATTTAGCTATTTTCTCATTACATATCGCAGGAATTTCCTCAATTATAGGAGCTATTAATTTTATTTCAACCATTACAAATATATTTAATTTAAATTTAAAAATTTATAATTTAACTTTATTTTCATGATCAGTATTAATTACAACTATTTTACTATTATTATCTCTTCCTGTATTAGCAGGAGCTATCACAATATTATTAACAGATCGAAATTTAAATACATCATTTTTTGAACCAATAGGAGGAGGAGATCCAATTTTATATCAACATTTATNNNNNNNNNNNNNNNNNNNNNNNNNN
>GMSVB3412-23
NNNNNNNNNNNNNNNNNNNNNNNNNNNNNNCTATATTTTATATTTGGTATATGATCAGGAATAATTGGATCATCTATAAGATTACTAGTTCGATTTGAATTAAGATCACCTTCATCAGTAATTAAAAATGATTTAATTTATAACTCTTTAATTACAAGTCATGCCTTAGTCATAATTTTCTTTATAATTATACCATTCTTAATTGGTGGATTTGGAAATTGATTAATTCCATTAACCTTAGGAGCTCCAGATATAGCATATCCACGTATAAATAATATAAGATTTTGACTACTACCACCTTCAATTTTTATACTAATTTCAAGAAGATTAATTAATAAGGGGGTTGGAACTGGATGAACTGCATACCCTCCTTTATCATCTAATCTAGGACAAATAGGAATATCAATAGATTTAGCTATTTTCTCATTACATATCGCAGGAATTTCCTCAATTATAGGAGCTATTAATTTTATTTCAACCATTACAAATATATTTAATTTAAATTTAAAAATTTATAATTTAACTTTATTTTCATGATCAGTATTAATTACAACTATTTTACTATTATTATCTCTTCCTGTATTAGCAGGAGCTATCACAATATTATTAACAGATCGAAATTTAAATACATCATTTTTTGAACCAATAGGAGGAGGAGATCCAATTTTATATCAACATTTATNNNNNNNNNNNNNNNNNNNNNNNNNN
>GMSVB3562-23
NNNNNNNNNNNNNNNNNNNNNNNNNNNNNNCTATATTTTATATTTGGTATATGATCAGGAATAATTGGATCATCTATAAGATTACTAGTTCGATTTGAATTAAGATCACCTTCATCAGTAATTAAAAATGATTTAATTTATAACTCTTTAATTACAAGTCATGCCTTAGTCATAATTTTCTTTATAATTATACCATTCTTAATTGGTGGATTTGGAAATTGATTAATTCCATTAACCTTAGGAGCTCCAGATATAGCATATCCACGTATAAATAATATAAGATTTTGACTACTACCACCTTCAATTTTTATACTAATTTCAAGAAGATTAATTAATAAAGGGGTTGGAACTGGATGAACTGCATACCCTCCTTTATCATCTAATCTAGGACAAATAGGAATATCAATAGATTTAGCTATTTTCTCATTACATATCGCAGGAATTTCCTCAATTATAGGAGCTATTAATTTTATTTCAACCATTACAAATATATTTAATTTAAATTTAAAAATTTATAATTTAACTTTATTTTCATGATCAGTATTAATTACAACTATTTTACTATTATTATCTCTTCCTGTATTAGCAGGAGCTATCACAATATTATTAACAGATCGAAATTTAAATACATCATTTTTTGAACCAATAGGAGGGGGAGATCCAATTTTATATCAACATTTATNNNNNNNNNNNNNNNNNNNNNNNNNN
>GMSVB3659-23
NNNNNNNNNNNNNNNNNNNNNNNNNNNNNNCTATATTTTATATTTGGTATATGATCAGGAATAATTGGATCATCTATAAGATTACTAGTTCGATTTGAATTAAGATCACCTTCATCAGTAATTAAAAATGATTTAATTTATAACTCTTTAATTACAAGTCATGCCTTAGTCATAATTTTCTTTATAATTATACCATTCTTAATTGGTGGATTTGGAAATTGATTAATTCCATTAACCTTAGGAGCTCCAGATATAGCATATCCACGTATAAATAATATAAGATTTTGACTACTACCACCTTCAATTTTTATACTAATTTCAAGAAGATTAATTAATAAAGGGGTTGGAACTGGATGAACTGCATACCCTCCTTTATCATCTAATCTAGGACAAATAGGAATATCAATAGATTTAGCTATTTTCTCATTACATATCGCAGGAATTTCCTCAATTATAGGAGCTATTAATTTTATTTCAACCATTACAAATATATTTAATTTAAATTTAAAAATTTATAATTTAACTTTATTTTCATGATCAGTATTAATTACAACTATTTTACTATTATTATCTCTTCCTGTATTAGCAGGAGCTATCACAATATTATTAACAGATCGAAATTTAAATACATCATTTTTTGAACCAATAGGAGGGGGAGATCCAATTTTATATCAACATTTATNNNNNNNNNNNNNNNNNNNNNNNNNN
>GMSVD2742-23
NNNNNNNNNNNNNNNNNNNNNNNNNNNNNNCTATATTTTATATTTGGTATATGATCAGGAATAATTGGATCATCTATAAGATTACTAGTTCGATTTGAATTAAGATCACCTTCATCAGTAATTAAAAATGATTTAATTTATAACTCTTTAATTACAAGTCATGCCTTAGTCATAATTTTCTTTATAATTATACCATTCTTAATTGGTGGATTTGGAAATTGATTAATTCCATTAACCTTAGGAGCTCCAGATATAGCATATCCACGTATAAATAATATAAGATTTTGACTACTACCACCTTCAATTTTTATACTAATTTCAAGAAGATTAATTAATAAGGGGGTTGGAACTGGATGAACTGCATACCCTCCTTTATCATCTAATCTAGGACAAATAGGAATATCAATAGATTTAGCTATTTTCTCATTACATATCGCAGGAATTTCCTCAATTATAGGAGCTATTAATTTTATTTCAACCATTACAAATATATTTAATTTAAATTTAAAAATTTATAATTTAACTTTATTTTCATGATCAGTATTAATTACAACTATTTTACTATTATTATCTCTTCCTGTATTAGCAGGAGCTATCACAATATTATTAACAGATCGAAATTTAAATACATCATTTTTTGAACCAATAGGAGGAGGAGATCCAATTTTATATCAACATTTATTNNNNNNNNNNNNNNNNNNNNNNNNN
>SDRBD700-15
NNNNNNNNNNNNNNNNNNNNNNNNNNNATACTATATTTTATATTTGGTATATGATCAGGAATAATTGGATCATCTATGAGATTACTAGTTCGATTTGAATTAAGATCACCTTCATCAGTAATTAAAAATGATTTAATTTATAACTCTTTAATTACAAGTCATGCCTTAGTCATAATTTTCTTTATAATTATACCATTCTTAATTGGTGGATTTGGAAATTGATTAATTCCATTAACCTTAGGAGCTCCAGATATAGCATATCCACGTATAAATAATATAAGATTTTGACTACTACCACCTTCAATTTTTATACTAATTTCAAGAAGATTAATTAATAAAGGGGTTGGAACTGGATGAACTGCATACCCTCCTTTATCATCTAATCTAGGACAAATAGGAATATCAATAGATTTAGCTATTTTCTCATTACATATCGCAGGAATTTCCTCAATTATAGGAGCTATTAATTTTATTTCAACCATTACAAATATATTTAATTTAAATTTAAAAATTTATAATTTAACTTTATTTTCATGATCAGTATTAATTACAACTATTTTACTATTATTATCTCTTCCTGTATTAGCAGGAGCTATCACAATATTATTAACAGATNNNNNNNNNNNNNNNNNNNNNNNNNNNNNNNNNNNNNNNNNNNNNNNNNNNNNNNNNNNNNNNNNNNNNNNNNNNNNNNNNNNNNNNNNNNNN
>SDRBJ059-15
NNNNNNNNNNNNNNNNNNNNNNNNNNNNNNNNNNNNTTTATATTTGGTATATGATCAGGAATAATTGGATCATCTATAAGATTACTAGTTCGATTTGAATTAAGATCACCTTCATCAGTAATTAAAAATGATTTAATTTATAACTCTTTAATTACAAGTCATGCCTTAGTCATAATTTTCTTTATAATTATACCATTCTTAATTGGTGGATTTGGAAATTGATTAATTCCATTAACCTTAGGAGCTCCAGATATAGCATATCCACGTATAAATAATATAAGATTTTGACTACTACCACCTTCAATTTTTATACTAATTTCAAGAAGATTAATTAATAAAGGGGTTGGAACTGGATGAACTGCATACCCTCCTTTATCATCTAATCTAGGACAAATAGGAATATCAATAGATTTAGCTATTTTCTCATTACATATCGCAGGAATTTCCTCAATTATAGGAGCTATTAATTTTATTTCAACCATTACAAATATATTTAATTTAAATTTAAAAATTTATAATTTAACTTTATTTTCATGATCAGTATTAATTACAACTATTTTACTATTATTATCTCTTCCTGTATTAGCAGGAGCTATCACAATATTATTAACAGATCGANNNNNNNNNNNNNNNNNNNNNNNNNNNNNNNNNNNNNNNNNNNNNNNNNNNNNNNNNNNNNNNNNNNNNNNNNNNNNNNNNNNNNNNNNN
>SDRBJ074-15
NNNNNNNNNNNNNNNNNNNNNNNNNNNATACTATATTTTATATTTGGTATATGATCAGGAATAATTGGATCATCTATAAGATTACTAGTTCGATTTGAATTAAGATCACCTTCATCAGTAATTAAAAATGATTTAATTTATAACTCTTTAATTACAAGTCATGCCTTAGTCATAATTTTCTTTATAATTATACCATTCTTAATTGGTGGATTTGGAAATTGATTAATTCCATTAACCTTAGGAGCTCCAGATATAGCATATCCACGTATAAATAATATAAGATTTTGACTACTACCACCTTCAATTTTTATACTAATTTCAAGAAGATTAATTAATAAAGGGGTTGGAACTGGATGAACTGCATACCCTCCTTTATCATCTAATCTAGGACAAATAGGAATATCAATAGATTTAGCTATTTTCTCATTACATATCGCAGGAATTTCCTCAATTATAGGAGCTATTAATTTTATTTCAACCATTACAAATATATTTAATTTAAATTTAAAAATTTATAATTTAACTTTATTTTCATGATCAGTATTAATTACAACTATTTTACTATTATTATCTCTTCCTGTATTAGCAGGAGCTATCACAATATTATTAACANNNNNNNNNNNNNNNNNNNNNNNNNNNNNNNNNNNNNNNNNNNNNNNNNNNNNNNNNNNNNNNNNNNNNNNNNNNNNNNNNNNNNNNNNNNNNNNN
>SDRBJ155-15
NNNNNNNNNNNNNNNNNNNNNNNNNNNATACTATATTTTATATTTGGTATATGATCAGGAATAATTGGATCATCTATAAGATTACTAGTTCGATTTGAATTAAGATCACCTTCATCAGTAATTAAAAATGATTTAATTTATAACTCTTTAATTACAAGTCATGCCTTAGTCATAATTTTCTTTATAATTATACCATTCTTAATTGGTGGATTTGGAAATTGATTAATTCCATTAACCTTAGGAGCTCCAGATATAGCATATCCACGTATAAATAATATAAGATTTTGACTACTACCACCTTCAATTTTTATACTAATTTCAAGAAGATTAATTAATAAAGGGGTTGGAACTGGATGAACTGCATACCCTCCTTTATCATCTAATCTAGGACAAATAGGAATATCAATAGATTTAGCTATTTTCTCATTACATATCGCAGGAATTTCCTCAATTATAGGAGCTATTAATTTTATTTCAACCATTACAAATATATTTAATTTAAATTTAAAAATTTATAATTTAACTTTATTTTCATGATCAGTATTAATTACAACTATTTTACTATTATTATCTCTTCCTGTATTANNNNNNNNNNNNNNNNNNNNNNNNNNNNNNNNNNNNNNNNNNNNNNNNNNNNNNNNNNNNNNNNNNNNNNNNNNNNNNNNNNNNNNNNNNNNNNNNNNNNNNNNNNNNNNNNNNNNNNNNNNN
>SDRBJ183-15
NNNNNNNNNNNNNNNNNNNNNNNNNNNNNNNNNNNNTTTATATTTGGTATATGATCAGGAATAATTGGATCATCTATAAGATTACTAGTTCGATTTGAATTAAGATCACCTTCATCAGTAATTAAAAATGATTTAATTTATAACTCTTTAATTACAAGTCATGCCTTAGTCATAATTTTCTTTATAATTATACCATTCTTAATTGGTGGATTTGGAAATTGATTAATTCCATTAACCTTAGGAGCTCCAGATATAGCATATCCACGTATAAATAATATAAGATTTTGACTACTACCACCTTCAATTTTTATACTAATTTCAAGAAGATTAATTAATAAAGGGGTTGGAACTGGATGAACTGCATACCCTCCTTTATCATCTAATCTAGGACAAATAGGAATATCAATAGATTTAGCTATTTTCTCATTACATATCGCAGGAATTTCCTCAATTATAGGAGCTATTAATTTTATTTCAACCATTACAAATATATTTAATTTAAATTTAAAAATTTATAATTTAACTTTATTTTCATGATCAGTATTAATTACAACTATTTTACTATTATTATCTCTTCCTGTATTAGCAGGAGCTATCACAATATTATTAACAGATNNNNNNNNNNNNNNNNNNNNNNNNNNNNNNNNNNNNNNNNNNNNNNNNNNNNNNNNNNNNNNNNNNNNNNNNNNNNNNNNNNNNNNNNNNNNN
>SDRBJ181-15
NNNNNNNNNNNNNNNNNNNNNNNNNNNATACTATATTTTATATTTGGTATATGATCAGGAATAATTGGATCATCTATAAGATTACTAGTTCGATTTGAATTAAGATCACCTTCATCAGTAATTAAAAATGATTTAATTTATAACTCTTTAATTACAAGTCATGCCTTAGTCATAATTTTCTTTATAATTATACCATTCTTAATTGGTGGATTTGGAAATTGATTAATTCCATTAACCTTAGGAGCTCCAGATATAGCATATCCACGTATAAATAATATAAGATTTTGACTACTACCACCTTCAATTTTTATACTAATTTCAAGAAGATTAATTAATAAAGGGGTTGGAACTGGATGAACTGCATACCCTCCTTTATCATCTAATCTAGGACAAATAGGAATATCAATAGATTTAGCTATTTTCTCATTACATATCGCAGGAATTTCCTCAATTATAGGAGCTATTAATTTTATTTCAACCATTACAAATATATTTAATTTAAATTTAAAAATTTATAATTTAACTTTATTTTCATGATCAGTATTAATTACAACTATTTTACTATTATTATCTCTTCCTGTATTAGCAGGAGCTATCACAATANNNNNNNNNNNNNNNNNNNNNNNNNNNNNNNNNNNNNNNNNNNNNNNNNNNNNNNNNNNNNNNNNNNNNNNNNNNNNNNNNNNNNNNNNNNNNNNNNNNNNNNNN
>GMSVD11425-23
NNNNNNNNNNNNNNNNNNNNNNNNNNNNNNCTATATTTTATATTTGGTATATGATCAGGAATAATTGGATCATCTATAAGATTACTAGTTCGATTTGAATTAAGATCACCTTCATCAGTAATTAAAAATGATTTAATTTATAACTCTTTAATTACAAGTCATGCCTTAGTCATAATTTTCTTTATAATTATACCATTCTTAATTGGTGGATTTGGAAATTGATTAATTCCATTAACCTTAGGAGCTCCAGATATAGCATATCCACGTATAAATAATATAAGATTTTGACTACTACCACCTTCAATTTTTATACTAATTTCAAGAAGATTAATTAATAAGGGGGTTGGAACTGGATGAACTGCATACCCTCCTTTATCATCTAATCTAGGACAAATAGGAATATCAATAGATTTAGCTATTTTCTCATTACATATCGCAGGAATTTCCTCAATTATAGGAGCTATTAATTTTATTTCAACCATTACAAATATATTTAATTTAAATTTAAAAATTTATAATTTAACTTTATTTTCATGATCAGTATTAATTACAACTATTTTACTATTATTATCTCTTCCTGTATTAGCAGGAGCTATCACAATATTATTAACAGATCGAAATTTAAATACATCATTTTTTGAACCAATAGGAGGAGGAGATCCAATTTTATATCAACATTTATTNNNNNNNNNNNNNNNNNNNNNNNNN
>GMLBA10285-23
NNNNNNNNNNNNNNNNNNNNNNNNNNNNNNTTATATTTTATTTTTGGTATATGATCTGGAATAATAGGATCTTCTCTAAGTCTATTAATTCGAATCGAATTAAGTTCCCCATCTTCATTAATCAAAAATGATTTAATTTTTAATTCCCTAATTACAAGTCATGCTCTAATTATAATTTTTTTTATAGTAATACCTTTTTTAATTGGAGGATTTGGAAATTGATTAATCCCCTTAATATTAGGTGCCCCTGATATAGCCTACCCCCGAATAAACAATATAAGATTCTGATTACTTCCTCCTTCTATTTCATTATTAATTTTAAGAAGATTTGTTAATAATGGTGTCGGAACAGGTTGAACAGCCTACCCTCCCCTATCTTCTAATTTAGGTCAAATAGGTTCATCAATAGACTTTGCAATTTTCTCTTTACATATTGCTGGAATTTCTTCAATTATAGGAGCAATTAATTTTATTTCAACTATTTTGAATATATTCAATAAAAATTTAAAAATTATTAATTTAACCCTTTTTTCCTGATCTGTTTTAATCACTACAATTCTCCTTCTTCTCTCTCTCCCAGTTTTAGCAGGAGCAATTACCATACTCTTAACTGATCGTAATCTTAATACTTCATTCTTTGATCCAATAGGTGGAGGAGACCCTATTTTATATCAACACTTGTNNNNNNNNNNNNNNNNNNNNNNNNNN
>GMLBA1599-21
NNNNNNNNNNNNNNNNNNNNNNNNNNNNNNNNNTATTTTATTTTTGGTATATGATCTGGAATAATAGGATCTTCTCTAAGTCTATTAATTCGAATCGAATTAAGTTCCCCATCTTCATTAATCAAAAATGATTTAATTTTTAATTCCCTAATTACAAGTCATGCTCTAATTATAATTTTTTTTATAGTAATACCTTTTTTAATTGGAGGATTTGGAAATTGATTAATCCCCTTAATATTAGGTGCCCCTGATATAGCCTACCCCCGAATAAACAATATAAGATTCTGATTACTTCCTCCTTCTATTTCATTATTAATTTTAAGAAGATTTGTTAATAATGGTGTCGGAACAGGTTGAACAGCCTACCCTCCCCTATCTTCTAATTTAGGTCAAATAGGTTCATCAATAGACTTTGCAATTTTCTCTTTACATATTGCTGGAATTTCTTCAATTATAGGAGCAATTAATTTTATTTCAACTATTTTGAATATATTCAATAAAAATTTAAAAATTATTAATTTAACCCTTTTTTCCTGATCTGTTTTAATCACTACAATTCTCCTTCTTCTCTCTCTCCCAGTTTTAGCAGGAGCAATTACCATACTCTTAACTGATCGTAATCTTAATACTTCATTCTTTGATCCAATAGGTGGAGGAGACCCTATTTTATATCAACACTTGTTNNNNNNNNNNNNNNNNNNNNNNNNN
>GMLBA3212-23
NNNNNNNNNNNNNNNNNNNNNNNNNNNATATTATATTTTATTTTTGGTATATGATCTGGAATAATAGGATCTTCTCTAAGTCTATTAATTCGAATCGAATTAAGTTCCCCATCTTCATTAATCAAAAATGATTTAATTTTTAATTCCCTAATTACAAGTCATGCTCTAATTATAATTTTTTTTATAGTAATACCTTTTTTAATTGGAGGATTTGGAAATTGATTAATCCCCTTAATATTAGGTGCCCCTGATATAGCCTACCCCCGAATAAACAATATAAGATTCTGATTACTTCCTCCTTCTATTTCATTATTAATTTTAAGAAGATTTGTTAATAATGGTGTCGGAACAGGTTGAACAGCCTACCCTCCCCTATCTTCTAATTTAGGTCAAATAGGTTCATCAATAGACTTTGCAATTTTCTCTTTACATATTGCTGGAATTTCTTCAATTATAGGAGCAATTAATTTTATTTCAACTATTTTGAATATATTCAATAAAAATTTAAAAATTATTAATTTAACCCTTTTTTCCTGATCTGTTTTAATCACTACAATTCTCCTTCTTCTCTCTCTCCCAGTTTTAGCAGGAGCAATTACCATACTCTTAACTGATCGTAATCTTAATACTTCATTCTTTGATCCAATAGGTGGAGGAGACCCTATTTTATATCAACACTTGTNNNNNNNNNNNNNNNNNNNNNNNNNN
>GMLBA4501-23
NNNNNNNNNNNNNNNNNNNNNNNNNNNNNNTTATATTTTATTTTTGGTATATGATCTGGAATAATAGGATCTTCTCTAAGTCTATTAATTCGAATCGAATTAAGTTCCCCATCTTCATTAATCAAAAATGATTTAATTTTTAATTCCCTAATTACAAGTCATGCTCTAATTATAATTTTTTTTATAGTAATACCTTTTTTAATTGGAGGATTTGGAAATTGATTAATCCCCTTAATATTAGGTGCCCCTGATATAGCCTACCCCCGAATAAACAATATAAGATTCTGATTACTTCCTCCTTCTATTTCATTATTAATTTTAAGAAGATTTGTTAATAATGGTGTCGGAACAGGTTGAACAGCCTACCCTCCCCTATCTTCTAATTTAGGTCAAATAGGTTCATCAATAGACTTTGCAATTTTCTCTTTACATATTGCTGGAATTTCTTCAATTATAGGAGCAATTAATTTTATTTCAACTATTTTGAATATATTCAATAAAAATTTAAAAATTATTAATTTAACCCTTTTTTCCTGATCTGTTTTAATCACTACAATTCTCCTTCTTCTCTCTCTCCCAGTTTTAGCAGGAGCAATTACCATACTCTTAACTGATCGTAATCTTAATACTTCATTCTTTGATCCAATAGGTGGAGGAGACCCTATTTTATATCAACACTTGTNNNNNNNNNNNNNNNNNNNNNNNNNN
>GMLBA4527-23
NNNNNNNNNNNNNNNNNNNNNNNNNNNNNNTTATATTTTATTTTTGGTATATGATCTGGAATAATAGGATCTTCTCTAAGTCTATTAATTCGAATCGAATTAAGTTCCCCATCTTCATTAATCAAAAATGATTTAATTTTTAATTCCCTAATTACAAGTCATGCTCTAATTATAATTTTTTTTATAGTAATACCTTTTTTAATTGGAGGATTTGGAAATTGATTAATCCCCTTAATATTAGGTGCCCCTGATATAGCCTACCCCCGAATAAACAATATAAGATTCTGATTACTTCCTCCTTCTATTTCATTATTAATTTTAAGAAGATTTGTTAATAATGGTGTCGGAACAGGTTGAACAGCCTACCCTCCCCTATCTTCTAATTTAGGTCAAATAGGTTCATCAATAGACTTTGCAATTTTCTCTTTACATATTGCTGGAATTTCTTCAATTATAGGAGCAATTAATTTTATTTCAACTATTTTGAATATATTCAATAAAAATTTAAAAATTATTAATTTAACCCTTTTTTCCTGATCTGTTTTAATCACTACAATTCTCCTTCTTCTCTCTCTCCCAGTTTTAGCAGGAGCAATTACCATACTCTTAACTGATCGTAATCTTAATACTTCATTCTTTGATCCAATAGGTGGAGGAGACCCTATTTTATATCAACACTTGTNNNNNNNNNNNNNNNNNNNNNNNNNN
>GMLBC825-19
NNNNNNNNNNNNNNNNNNNNNNNNNNNNNNTTATATTTTATTTTTGGTATATGATCTGGAATAATAGGATCTTCTCTAAGTCTATTAATTCGAATCGAATTAAGTTCCCCATCTTCATTAATCAAAAATGATTTAATTTTTAATTCCCTAATTACAAGTCATGCTCTAATTATAATTTTTTTTATAGTAATACCTTTTTTAATTGGAGGATTTGGAAATTGATTAATCCCCTTAATATTAGGTGCCCCTGATATAGCCTACCCCCGAATAAACAATATAAGATTCTGATTACTTCCTCCTTCTATTTCATTATTAATTTTAAGAAGATTTGTTAATAATGGTGTCGGAACAGGTTGAACAGCCTACCCTCCCCTATCTTCTAATTTAGGTCAAATAGGTTCATCAATAGACTTTGCAATTTTCTCTTTACATATTGCTGGAATTTCTTCAATTATAGGAGCAATTAATTTTATTTCAACTATTTTGAATATATTCAATAAAAATTTAAAAATTATTAATTTAACCCTTTTTTCCTGATCTGTTTTAATCACTACAATTCTCCTTCTTCTCTCTCTCCCAGTTTTAGCAGGAGCAATTACCATACTCTTAACTGATCGTAATCTTAATACTTCATTCTTTGATCCAATAGGTGGAGGAGACCCTATTTTATATCAACACTTGTTNNNNNNNNNNNNNNNNNNNNNNNNN
>GMLBD448-19
NNNNNNNNNNNNNNNNNNNNNNNNNNNATATTATATTTTATTTTTGGTATATGATCTGGAATAATAGGATCTTCTCTAAGTCTATTAATTCGAATCGAATTAAGTTCCCCATCTTCATTAATCAAAAATGATTTAATTTTTAATTCCCTAATTACAAGTCATGCTCTAATTATAATTTTTTTTATAGTAATACCTTTTTTAATTGGAGGATTTGGAAATTGATTAATCCCCTTAATATTAGGTGCCCCTGATATAGCCTACCCCCGAATAAACAATATAAGATTCTGATTACTTCCTCCTTCTATTTCATTATTAATTTTAAGAAGATTTGTTAATAATGGTGTCGGAACAGGTTGAACAGCCTACCCTCCCCTATCTTCTAATTTAGGTCAAATAGGTTCATCAATAGACTTTGCAATTTTCTCTTTACATATTGCTGGAATTTCTTCAATTATAGGAGCAATTAATTTTATTTCAACTATTTTGAATATATTCAATAAAAATTTAAAAATTATTAATTTAACCCTTTTTTCCTGATCTGTTTTAATCACTACAATTCTCCTTCTTCTCTCTCTCCCAGTTTTAGCAGGAGCAATTACCATACTCTTAACTGATCGTAATCTTAATACTTCATTCTTTGATCCAATAGGTGGAGGAGACCCTATTTTATATCAACACTTGTTTNNNNNNNNNNNNNNNNNNNNNNNN
>GMPTH1389-21
NNNNNNNNNNNNNNNNNNNNNNNNNNNNNNCTTTATTTTATTTTTGGTATATGATCTGGAATAATTGGATCTTCTATAAGTATTTTAATTCGTTTAGAATTAAGAACACCATCCTCTTTTATTAAAAATGATTTAATTTATAATTCATTAATTACAAGACATGCTTTAATTATAATTTTTTTTATAGTTATACCATTCCTAATTGGAGGATTTGGAAATTGATTAATTCCTTTAATATTAGGAGCTCCTGATATAGCTTACCCACGAATAAATAATATAAGTTTTTGACTTTTACCACCTTCAATTTCTCTACTAATTTTAAGTAGATTAATCAATAAAGGTGTAGGAACAGGATGAACAGCATACCCTCCTTTATCATCTAACTTAAGACAAATAGGTTCTTCTATAGATTTTGCAATTTTTTCTTTACATATTGCTGGTTTATCTTCAATTATAGGAGCAATTAACTTTATTTCAACTATTTTAAATATATTTAATAAAAATTTAAAAATTGAAAATTTAACTCTTTTTTCTTGATCTGTTTTAATTACAACTATTCTTCTTCTTCTTTCCTTACCAGTTCTAGCTGGAGCAATCACAATATTATTAACAGATCGAAATTTAAATACATCATTTTTTGATCCTATAGGAGGAGGAGATCCAATTTTATACCAACATTTATTNNNNNNNNNNNNNNNNNNNNNNNNN
>GMPTH6024-21
NNNNNNNNNNNNNNNNNNNNNNNNNNNNNNCTTTATTTTATTTTTGGTATATGATCTGGAATAATTGGATCTTCTATAAGTATTTTAATTCGTTTAGAATTAAGAACACCATCCTCTTTTATTAAAAATGATTTAATTTATAATTCATTAATTACAAGACATGCTTTAATTATAATTTTTTTTATAGTTATACCATTCCTAATTGGAGGATTTGGAAATTGATTAATTCCTTTAATATTAGGAGCTCCTGATATAGCTTACCCACGAATAAATAATATAAGTTTTTGACTTTTACCACCTTCAATTTCTCTACTAATTTTAAGTAGATTAATCAATAAAGGTGTAGGAACAGGATGAACAGCATACCCTCCTTTATCATCTAACTTAAGACAAATAGGTTCTTCTATAGATTTTGCAATTTTTTCTTTACATATTGCTGGTTTATCTTCAATTATAGGAGCAATTAACTTTATTTCAACTATTTTAAATATATTTAATAAAAATTTAAAAATTGAAAATTTAACTCTTTTTTCTTGATCTGTTTTAATTACAACTATTCTTCTTCTTCTTTCCTTACCAGTTCTAGCTGGAGCAATCACAATATTATTAACAGATCGAAATTTAAATACATCATTTTTTGATCCTATAGGAGGAGGAGATCCAATTTTATATCAACATTTATTNNNNNNNNNNNNNNNNNNNNNNNNN
>GMPTH6060-21
NNNNNNNNNNNNNNNNNNNNNNNNNNNATACTTTATTTTATTTTTGGTATATGATCTGGAATAATTGGATCTTCTATAAGTATTTTAATTCGTTTAGAATTAAGAACACCATCCTCTTTTATTAAAAATGATTTAATTTATAATTCATTAATTACAAGACATGCTTTAATTATAATTTTTTTTATAGTTATACCATTCCTAATTGGAGGATTTGGAAATTGATTAATTCCTTTAATATTAGGAGCTCCTGATATAGCTTACCCACGAATAAATAATATAAGTTTTTGACTTTTACCACCTTCAATTTCTCTACTAATTTTAAGTAGATTAATCAATAAAGGTGTAGGAACAGGATGAACAGCATACCCTCCTTTATCATCTAACTTAAGACAAATAGGTTCTTCTATAGATTTTGCAATTTTTTCTTTACATATTGCTGGTTTATCTTCAATTATAGGAGCAATTAACTTTATTTCAACTATTTTAAATATATTTAATAAAAATTTAAAAATTGAAAATTTAACTCTTTTTTCTTGATCTGTTTTAATTACAACTATTCTTCTTCTTCTTTCCTTACCAGTTCTAGCTGGAGCAATCACAATATTATTAACAGATCGAAATTTAAATACATCATTTTTTGATCCTATAGGAGGAGGAGATCCAATTTTATACCAACATTTATTNNNNNNNNNNNNNNNNNNNNNNNNN
>GBMNE64248-22
NNNNNNNNNNNNNNNNNNNNNNNNGGTATACTTTATTTTATTTTTGGTATATGATCTGGAATAATTGGATCTTCTATAAGTGTTTTAATTCGTTTAGAATTAAGAACACCATCCTCTTTTATTAAAAATGATTTAATTTATAATTCATTAATTACAAGACATGCTTTAATTATAATTTTTTTTATAGTTATACCATTTCTAATTGGAGGATTTGGAAATTGATTAATTCCTTTAATATTAGGAGCTCCTGATATAGCTTACCCACGAATAAATAATATAAGTTTTTGACTTTTACCACCTTCTATTTCTCTTCTAATTTTAAGTAGATTAATCAACAAAGGTGTAGGAACAGGATGAACAGCATACCCTCCTTTATCATCTAACTTAAGACAAATAGGTTCTTCTATAGATTTTGCAATTTTTTCTTTACATATTGCTGGTTTATCTTCAATTATAGGAGCAATTAACTTTATTTCAACTATTTTAAATTTATTTAATAAAAATTTAAAAATTGAAAATTTAACTCTTTTTTCTTGATCTGTTTTAATTACAACTATTCTTCTTCTTCTTTCCTTACCAGTTCTAGCTGGAGCAATCACAATATTATTAACAGATCGAAATTTAAATACATCATTTTTTGATCCTATAGGAGGAGGAGATCCAATTTTATACCAACATTTATTTTGATTCTTNNNNNNNNNNNNNNNN
>GMPTJ10206-23
NNNNNNNNNNNNNNNNNNNNNNNNNNNNNNCTTTATTTTATTTTTGGTATATGATCTGGAATAATTGGATCTTCTATAAGTGTTTTAATTCGTTTAGAATTAAGAACACCATCCTCTTTTATTAAAAATGATTTAATTTATAATTCATTAATTACAAGACATGCTTTAATTATAATTTTTTTTATAGTTATACCATTTCTAATTGGAGGATTTGGAAATTGATTAATTCCTTTAATATTAGGAGCTCCTGATATAGCTTACCCACGAATAAATAATATAAGTTTTTGACTTTTACCACCTTCTATTTCTCTTCTAATTTTAAGTAGATTAATCAACAAAGGTGTAGGAACAGGATGAACAGCATACCCTCCTTTATCATCTAACTTAAGACAAATAGGTTCTTCTATAGATTTTGCAATTTTTTCTTTACATATTGCTGGTTTATCTTCAATTATAGGAGCAATTAACTTTATTTCAACTATTTTAAATTTATTTAATAAAAATTTAAAAATTGAAAATTTAACTCTTTTTTCTTGATCTGTTTTAATTACAACTATTCTTCTTCTTCTTTCCTTACCAGTTCTAGCTGGAGCAATCACAATATTATTAACAGATCGAAATTTAAATACATCATTTTTTGATCCTATAGGAGGAGGAGATCCAATTTTATACCAACATTTATTNNNNNNNNNNNNNNNNNNNNNNNNN
>GBMNE64206-22
NNNNNNNNNNNNNNNNNNNNNNNNNNNNNNNNNNNNNNNNNNNNNNNNNNNTGATCAGGAATAATTGGATCTTCTATAAGTTTATTGATTCGATTTGAATTAAGTTCACCATCTTCATTAATTAAAAATGACTTAATTTATAATTCTATAATTACAAGACATGCTTTAATTATAATTTTTTTTATAGTTATACCATTTTTAATTGGAGGATTTGGAAATTGATTAATTCCTTTAACTCTAGGAGCACCAGATATAGCATATCCACGAATAAATAATATAAGATTTTGACTTCTTCCTCCTTCTATTTCAATTTTAATTTTAAGAAGTTTAATTAATAAAGGAGTTGGAACAGGATGAACCGCTTATCCACCTCTATCATCTAATATTGGTCAAATAGGAATATCAATAGATTTAGCTATTTTTTCTCTACATATTGCAGGAATTTCTTCAATTATAGGAGCTATTAACTTTATTTCAACCATTATAAACATATTTAATTCAAATTTAAAAATTATAATTTTAAATTTATTTTCATGATCAGTATTAATTACAACTATTCTTCTTCTTCTTTCACTTCCTGTATTAGCAGGAGCTATTACAATATTATTAACAGATCGAAATCTAAATACATCATTCTTTGAACCAATAGGAGGAGGAGACCCAATTTTATATCNNNNNNNNNNNNNNNNNNNNNNNNNNNNNNNNNNN
>GBMNE64210-22
NNNNNNNNNNNNNNNNNNNNNNNNNNNATAATATATTTTATTTTTGGAATATGATCAGGAATAATTGGATCTTCTATAAGTTTATTGATTCGATTTGAATTAAGTTCACCATCTTCATTAATTAAAAATGACTTAATTTATAATTCTATAATTACAAGACATGCTTTAATTATAATTTTTTTTATAGTTATACCATTTTTAATTGGAGGATTTGGAAATTGATTAATTCCTTTAACTCTAGGAGCACCAGATATAGCATATCCACGAATAAATAATATAAGATTTTGACTTCTTCCTCCTTCTATTTCAATTTTAATTTTAAGAAGTTTAATTAATAAAGGAGTTGGAACAGGATGAACCGCTTATCCACCTCTATCATCTAATATTGGTCAAATAGGAATATCAATAGATTTAGCTATTTTTTCTCTACATATTGCAGGAATTTCTTCAATTATAGGAGCTATTAACTTTATTTCAACCATTATAAACATATTTAATTCAAATTTAAAAATTATAATTTTAAATTTATTTTCATGATCAGTATTAATTACAACTATTCTTCTTCTTCTTTCACTTCCTGTATTAGCAGGAGCTATTACAATATTATTAACAGATCGAAATCTAAATACATCATTCTTTGAACCAATAGGAGGAGGAGACCCAATTTTATATCAACACTTNNNNNNNNNNNNNNNNNNNNNNNNNNNN
>OM572513.1
NNNNNNNNNNNNNNNNNNNNNNNNNNNNNNNNNNNNNNNNNNNNNNNNNNNNNNNNNNNNAATATTGGTTCATCAATAAGAATATTAATTCGAATTGAATTAAGAACCCCATCCACACTAATTAATAATGATTTAATTTATAACTCACTAATTACAAGTCATGCTTTAATTATAATTTTTTTTATAGTTATACCTTTTTTAATTGGAGGATTTGGAAATTGATTAATTCCTTTAATACTTGGTGCCCCAGATATAGCTTACCCTCGAATAAATAATATAAGATTTTGACTTCTTCCTCCTTCTATTTCTTTACTTATTTTAAGAAGATTAATTAATAAAGGTGTTGGTACAGGATGAACAGCTTACCCCCCACTTTCTTCAAATTTAGGACAAATGGGGTCATCAATAGATTTTGCTATTTTTTCCTTACACATTGCTGGTTTATCTTCAATTATAGGAGCTATTAATTTTATTTCCACAATTATTAATATATATAATAAAAATTTAAAAATTTATAACTTAACTTTATTCTCATGATCTGTTTTAGTAACAACTATTCTTCTACTTTTATCTTTACCAGTTCTAGCAGGAGCAATTACTATATTATTAACTGACCGAAATTTAAATACTTCATTTTTTGACCCTATAGGAGGGGGTGACCCTATCTTATACCAACATCTATTTTGATTTTTTGGTCACCCTGRAART
>OM674692.1
NNNNNNNNNNNNNNNNNNNNNNNNNNNNNNNNNNNNNNNNNNNNNNNNNNNNNNNNNNNNNNNNNNNNNNNNNNNATAAGAATATTAATTCGAATTGAATTAAGAACCCCATCCACACTAATTAATAATGATTTAATTTATAACTCACTAATTACAAGTCATGCTTTAATTATAATTTTTTTTATAGTTATACCTTTTTTAATTGGAGGATTTGGAAATTGATTAATTCCTTTAATACTTGGTGCCCCAGATATAGCTTACCCTCGAATAAATAATATAAGATTTTGACTTCTTCCTCCTTCTATTTCTTTACTTATTTTAAGAAGATTAATTAATAAAGGTGTTGGTACAGGATGAACAGCTTACCCCCCAYTTTCTTCAAATTTAGGACAAATGGGGTCATCAATAGATTTTGCTATTTTTTCCTTACACATTGCTGGTTTATCTTCAATTATAGGAGCTATTAATTTTATTTCCACAATTATTAATATATATAATAAAAATTTAAAAATTTATAACTTAACTTTATTCTCATGATCTGTTTTAGTAACAACTATTCTTCTACTTTTATCTTTACCAGTTCTAGCAGGAGCAATTACTATATTATTAACTGACCGAAATTTAAATACTTCATTTTTTGACCCTATAGGAGGGGGTGACCCTATCTTATACCAACATCTATTTTGATTTTTTGGTCACCCTGAAATT
>OM572511.1
NNNNNNNNNNNNNNNNNNNNNNNNNNNNNNNNNNNNNNNNNNNNNNNNNNNNNNNNNNNNSATATTGGTTCATCAATAAGAATATTAATTCGAATTGAATTAAGAACCCCATCCACACTAATTAATAATGATTTAATTTATAACTCACTAATTACAAGTCATGCTTTAATTATAATTTTTTTTATAGTTATACCTTTTTTAATTGGAGGATTTGGAAATTGATTAATTCCTTTAATACTTGGTGCCCCAGATATAGCTTACCCTCGAATAAATAATATAAGATTTTGACTTCTTCCTCCTTCTATTTCTTTACTTATTTTAAGAAGATTAATTAATAAAGGTGTTGGTACAGGATGAACAGCTTACCCCCCACTTTCTTCAAATTTAGGACAAATAGGGTCATCAATAGATTTTGCTATTTTTTCCTTACACATTGCTGGTTTATCTTCAATTATAGGAGCTATTAATTTTATTTCCACAATTATTAATATATATAATAAAAATTTAAAAATTTATAACTTAACTTTATTCTCATGATCTGTTTTAGTAACAACTATTCTTCTACTTTTATCTTTACCAGTTCTAGCAGGAGCAATTACTATATTATTAACTGACCGAAATTTAAATACTTCATTTTTTGACCCTATAGGAGGGGGTGACCCTATCTTATACCAACATCTATTTTGATTTTTTGGTCACCCTGAARTT
>OM638836.1
NNNNNNNNNNNNNNNNNNNNNNNNNNNNNNNNNNNNTTTATTTTTGGNATATGATCMGGGATAATTGGATCTTCTMTAAGAATATTAATTCGAATTGAATTAAGAACCCCATCCTCACTAATTAAAAATGATTTAATTTATAACTCACTAATTACAAGTCATGCTTTAATTATAATTTTTTTTATAGTTATACCTTTTTTAATTGGAGGATTTGGAAATTGATTAATTCCTTTAATACTTGGTGCCCCAGATATAGCTTACCCTCGAATAAATAATATAAGATTTTGACTTCTTCCTCCTTCTATTTCTTTACTTATTTTAAGAAGATTAATTAATAAAGGTGTTGGTACRGGATGAACAGCTTACCCCCCACTTTCTTCAAATTTAGGACAAATGGGGTCATCAATAGATTTTGCTATTTTTTCCTTACACATTGCTGGTTTATCTTCAATTATAGGAGCTATTAATTTTATTTCCACAATTTTMAATATATTTAATAAAAATTTAAAAATTTATAACTTAACTTTATTCTCATGATCTGTTTTAATTACCACCATTCTTCTACTTTTATCTTTACCCGTACTTCTAGGAGCAATTACTATATTATTAACTGACCGAAATTTAAATACTTCATTTTTTGACCCTAYAGGMGGGGGTGACCCTATCTTATACCAACATCTANNNNNNNNNNNNNNNNNNNNNNNNNNN
>OM621906.1
NNNNNNNNNNNNTCTAAAGATAT---AATAATATATTTTATCTTTGGAATATGATCTGGTATAATTGGATCATCTTTAAGTGTTTTAATTCGAATTGAATTAAGATCCCCTTCATCATTTATTAATAACGATCTAATTTACAATTCTTTAATTACTAGACATGCTTTAATTATAATTTTTTTTATAGTTATACCATTTTTAATTGGAGGTTTTGGAAATTGATTAATTCCTTTGATATTAGGAGCACCTGATATAGCTTATCCTCGAATAAATAACATAAGATTTTGATTACTTCCACCTTCAATCTCCCTTTTAATTTTAAGAAGAATAATTAATAAAGGAGTAGGAACAGGTTGAACAGCTTATCCTCCTCTATCTTCAAATTTAGGACAAATAGGTATATCAATAGATTTTGCAATTTTTTCTTTACATATTGCTGGACTATCTTCAATTATAGGAGCAATTAATTTTATTTCAACCATTTTAAATATATTTAATAAAAACTTAAAAATTATTAATTTAACTCTATTTTCCTGATCAGTTCTAATTACTACTATTCTATTACTTCTTTCTCTCCCAGTTTTAGCTGGAGCAATCACTATACTTTTAACAGATCGAAATTTAAATACATCATTYYTTGATCCTAYAGGAGGAGGAGWTCCTATTTTNNNNNNNNNNNNNNNNNNNNNNNNNNNNNNNNNNNNNNNN
>OM621905.1
NNNNNNNNNNNNTCTAAAGATAT---AATAATATATTTTATCTTTGGAATATGATCTGGTATAATTGGATCATCTTTAAGTGTTTTAATTCGAATTGAATTAAGATCCCCTTCATCATTTATTAATAACGATCTAATTTACAATTCTTTAATTACTAGACATGCTTTAATTATAATTTTTTTTATAGTTATACCATTTTTAATTGGAGGTTTTGGAAATTGATTAATTCCTTTGATATTAGGAGCACCTGATATAGCTTATCCTCGAATAAATAACATAAGATTTTGATTACTTCCACCTTCAATCTCCCTTTTAATTTTAAGAAGAATAATTAATAAAGGAGTAGGAACAGGTTGAACAGCTTATCCTCCTCTATCTTCAAATTTAGGACAAATAGGTATATCAATAGATTTTGCAATTTTTTCTTTACATATTGCTGGACTATCTTCAATTATAGGAGCAATTAATTTTATTTCAACCATTTTAAATATATTTAATAAAAACTTAAAAATTATTAATTTAACTCTATTTTCCTGATCAGTTCTAATTACTACTATTCTATTACTTCTTTCTCTCCCAGTTTTAGCTGGAGCAATCACTATACTTTTAACAGATCGAAATTTAAATACATCATTYTTTGATCYTAYAGGAGGAGGAGATCCTWWTTTNNNNNNNNNNNNNNNNNNNNNNNNNNNNNNNNNNNNNNNN
>ON597361.1
NNNNNNNNNNNNNNNNNNNNNNNNNNNNNNNNNNNNNNNNNNNNNNNNNNNNNNNNNNNNNNNNNNNNNNNNNNNNNNNNNNNNTTTATTCGAATTGAATTAAGATCTCCTTTATCAKTTATTAATAATGATTTAATTTATAATTCTTTAATTACTAGACATGCTTTAATTATAATTTTTTTTATAGTTATACCATTTCTAATTGGAGGTTTTGGAAATTGATTAATTCCTTTAATATTAGGAGCACCTGATATAGCTTATCCTCGAATAAATAATATAAGATTTTGATTACTTCCACCCTCAATTTCTCTTTTAATTTTAAGAAGATTAATTAATAAAGGTGTAGGAACAGGTTGAACAGCCTATCCTCCCCTATCTTCAAATTTAGGACAAATAGGMATATCARTAGATTTTGCAATTTTTTCTTTACATATTGCTGGATTATCCTCAATTATAGGAGCARTTAATTTTATTTCAACCATTTTAAATATATTTAATAAAAACTTAAAAATTATTAATTTAACTTTATTTTCTTGATCAGTTTTAAKTACTACTATTTTATWACTTCTTTCACTTCCGGTTTTAGCTGGAGCAATTACTATACTCTTAACAGATCGAAACTTAAATACATCATTTTTTGATCCTATMGGAGGAGGAGATCCTATTTTATATCAACACTTATTTTGATTCTTTNNNNNNNNNNNNNNN
>ON597362.1
NNNNNNNNNNNNNNNNNNNNNNNNNNNNNNNNNNNNNNNNNNNNNNNNNNNNNNNNNNNNNNNNNNNNNNNNNNNNNNNNNNNNTTTATTCGAATTGARTTAAGATCTCCTTTATCATTTATTAATAATGATTTAATTTATAATTCTTTAATTACTARACATGCTTTAATTATMATTTTTTTTATAGTTATACCATTTCTAATTGGAGGTTTTGGAAATTGATTAATTCCTTTAATATTAGGAGCACCTGATATARCTTATCCTCRAATAAATAATATAARATTTTGATTACTTCCACCCTCWGTTTCTCTTTTAATTTTAARAAKATTAATTAATAAAGGTGTAGGAACAGGTTGAACASCCTATCCTCCCCTATCTTCWAATTTARGACAAATARGAATATCWRTAGATTTTGCAATTTTTTCTTTACATATWGCTGGATTAKCCTCAATTATAKGAGCWGTTAMTTTTATTTCARCCATTTTAAATATATTTAATAAAAACTTAAAAATTATTAATTTAACTTTATTTTCTTGAWCWRWTTTAWGTMCWACWATTTTATTACTTCTTTCACTTCCGGTTTTAGCTGGAGCAATTACTATACTCTTAACAKATCRAAWCTTAMATACATCAWTTTTTGATCCTATMSGAGGAGGAGATCCTATTTTATATCAWCACTTATWTTGMTTCTTTNNNNNNNNNNNNNNN
>ON597364.1
NNNNNNNNNNNNNNNNNNNNNNNNNNNNNNNNNNNNNNNNNNNNNNNNNNNNNNNNNNNNNNNNNNNNNNNNNNNNNNNNNNNNTTCCTTCGAATTGARTTAARATCTCCATCATCTTTAAGTAAAAATGACTTAATTTATAATTCTTTAATTACAAGTCATGCTTTAATTATAATTTTTTTTATGGTTATACCATTTTTWATTGGTGGATTTGGAAATTGATTAATTCCCCTAACTCTAGGAGCTCCTGATATAGCTKACCCWCGTATAARTAATATRAGTTKTTGATTACTCCCACCTTCAATTTCTTTATTAATTTTAARAAKATTAATTAATAARGGARTAGGAACAGGTTGAACTGCTTATCCTCCTCTCTCATCTAATTTAGGTCAAATAGGTACATCTATAGATTTTGCTATTTTTTCCTTACATATTGCAGGTATATCTTCCATTATAGGTGCAATTAATTTCATTTCTACTATCCTAAATATATTTAATAAAAATTTAAAAATTATTAATTTAACCTTATTTTCTTGATCAGTTTTAATTACTACTATTCWATTACTTCTATCCCTTCCAGTTTTAGCTGGAGCAATTACTATACTTCTTACAKATCRAAATTTAAATACTTCCTTTTTTGATCCTATAGGAGGAGGAGATCCAATTCTATTTCAACATTTMTTCTGATTYTTNNNNNNNNNNNNNNNN
>ON597363.1
NNNNNNNNNNNNNNNNNNNNNNNNNNNNNNNNNNNNNNNNNNNNNNNNNNNNNNNNNNNNNNNNNNNNNNNNNNNNNNNNNNNNTTAATTCGAATTGAATTGAGTGCACCTTCCTCCTTAATTAAAAATGATTTAATTTATAATTCTTTAATTACTAGACATGCTTTAATTATAATTTTTTTTAWRGTTATACCTTTTTTAATTGGTGGATTTGGAAACTGGTTAATTCCWTTAACTTTAGGAGCTCCTGATATAGCTTATCCACGTATAAATAATATAAGATTTTGACTTCTACCACCTTCAATCTCTTTATTAATTCTAAGTAKTTTAATTAATAAAGGTGTAGGTACTGGATGAACTGCCTATCCWCCCCTTTCTTCAMATTTARGACAAATARGAGCTTCWRTAGACGTTGCAATTTTCTCTCTACATATTGCAGGTTTATCTTCWATTATAKGAGCAATTAATTTTATTTCAGCTATTTTAAATATATTTAATAAAAACTTAAAAATTAGTAATTTAACTCTATTTTCTTGATCARTATTAATTACCACTATTTTATTATTATTATCCCTTCCAKTTCTTGCTGGAGCAATTACGATACTTCTAACTGATCGAAATTTAAATACTTCCTTTTTTGATCCTATMGGAKGAGGAGACCCAATTTTATACCAACATTTATTTTGATTTTTTNNNNNNNNNNNNNNN
>OM638837.1
NNNNNNNNNNNNNNNNNNNNNNNNNNNNNNNNNCATTTTATTTTTGGCATATGATCAGGAATAATTGGATCTTCTTTAAGTATATTAATTCGAATTGAATTGAGAACACCTTCCTCCTTAATTAAAAATGATTTAATTTATAATTCTTTAATTACTAGACATGCTTTAATTATAATTTTTTTTATAGTTATACCTTTTTTAATTGGTGGATTTGGAAACTGGTTAATTCCTTTAATATTAGGAGCTCCTGATATAGCTTATCCACGTATAAATAATATAAGATTTTGACTTCTACCACCTTCAATCTCTTTATTAATTCTAAGTAGCTTAATTAATAAAGGTGTAGGTACTGGCTGAACTGCCTATCCACCCCTTTCTTCAAATTTAGGACAAATAGGATCTTCAATAGACTTTGCTATTTTCTCTCTACATATTGCAGGTTTATCTTCTATTATAGGAGCAATTAATTTTATTTCAACTATTTTAAATATATTTAATAAAAACTTAAAAATTATTAATTTAACTCTATTTTCTTGATCAGTATTAATTACCACTATTTTATTATTATTATCCCTTCCAGTTCTTGCTGGAGCAATTACAATACTTCTAACTGATCGAAATTTAAATACTTCCTTTTTTGATCNNNNNNNNNNNNNNNNNNNNNNNNNNNNNNNNNNNNNNNNNNNNNNNNNNNNNNNNNNNNNNNNN
>MG442142.1
NNNNNNNNNNNNNNNNNNNNNNNNNNNATACTTTATTTTATTTTTGGTATATGATCTGGAATAATTGGATCTTCTATAAGTATTTTAATTCGATTAGAATTAAGAACACCTTCTTCTTTTATTAAAAATGATTTAATTTATAATTCATTAATTACAAGACATGCTTTAATTATAATTTTTTTTATAGTTATACCATTTCTAATTGGAGGATTTGGAAATTGATTAATTCCTTTAATATTAGGAGCTCCTGATATAGCTTATCCACGAATAAATAATATAAGTTTTTGACTTTTACCACCTTCTATTACTCTTTTAATTTTAAGAAGATTAATTAATAAAGGTGTAGGAACAGGATGAACAGCATATCCTCCTCTATCATCCAATTTAAGACAAATAGGTTCTTCTATAGATTTTGCAATTTTCTCTTTACATATTGCTGGTTTATCTTCAATTATAGGAGCAATTAACTTTATTTCAACTATTTTAAATATATTTAATAAAAATTTAAAAATTGAAAATTTAACCCTCTTTTCTTGATCTGTTTTAATTACAACTATTCTTCTTCTTCTTTCTTTACCAGTTCTAGCTGGAGCAATCACAATANNNNNNNNNNNNNNNNNNNNNNNNNNNNNNNNNNNNNNNNNNNNNNNNNNNNNNNNNNNNNNNNNNNNNNNNNNNNNNNNNNNNNNNNNNNNNNNNNNNNNNNNN
>PP994884
TGGTCAACAAATCATAAAGATATTGGAATAATATATTTTATTTTTGGATTATGATCTGGTATAATTGGTTCATCTTTAAGAATAATTATTCGAATTGAACTTAGATCACCTTCATCTTTTATTAAAAATGACCTTATTTTTAATTCTTTAATTACAAGTCATGCTTTAATTATAATTTTTTTTATAGTTATACCTTTTCTAATTGGAGGTTTTGGAAATTGATTAATCCCCTTAATATTAGGAGCTCCTGATATAGCTTATCCTCGAATAAATAATATAAGATTTTGACTTCTACCACCTTCAATTTCTCTATTAATTTTAAGAAGTTTAATTAATAAAGGTGTAGGTACAGGATGAACAGCTTATCCACCTTTATCTTCAAACTTAGGACAAATAGGTCCTTCAATAGATTTTGCAATCTTTTCCTTACATCTAGCTGGAATTTCTTCTATTATAGGAGCAATTAACTTTATTTCAACTATTCTTAATATATTTAATAAAAATTTAAAATTTATTAATTTAACACTATTTTCTTGATCTGTTTTAATTACAACTATCCTTCTTTTACTTTCCCTTCCTGTACTTGCTGGAGCTATTACAATACTTCTTACTGATCGAAACTTAAATACTTCATTTTTTGATCCTATAGGAGGAGGAGACCCAATCTTATACCAACATTTATTTTGATTTTTTGGTCNNNNNNNNNNN
>THAMK8773-23
NNNNNNNNNNNNNNNNNNNNNNNNNNNNNNATATATTTTATTTTTGGATTATGATCTGGAATAATTGGTTCATCTTTAAGAATAATTATTCGAATTGAACTTAGATCACCTTCATCTTTTATTAAAAATGACCTTATTTTTAATTCTTTAATTACAAGTCATGCTTTAATTATAATTTTTTTTATAGTTATACCTTTTTTAATTGGAGGTTTTGGAAATTGATTAATTCCTTTAATATTAGGAGCTCCAGATATAGCCTACCCTCGAATAAATAATATAAGATTCTGACTTCTTCCTCCCTCAATTTCCCTATTAATTTTAAGAAGATTAATTAATAAAGGCGTAGGCACAGGATGAACAGCCTATCCTCCTCTATCTTCAAATTTAGGACAAATAGGCTCTTCTATAGATTTTGCAATCTTTTCTCTACACTTAGCTGGAATTTCTTCCATTATAGGAGCAATTAATTTCATTTCAACTATTCTTAATATATTTAATAAAAACTTAAAAATTAATAATTTAACATTATTCTCCTGATCTGTTTTAATTACAACTATTCTTCTTCTCCTTTCTCTCCCAGTTCTCGCAGGAGCTATTACAATACTCCTTACTGATCGAAATTTAAATACTTCTTTTTTTGATCCTATAGGCGGAGGAGATCCAATTTTATACCAACATTTATNNNNNNNNNNNNNNNNNNNNNNNNNN
