# Supplementary material for: Revision of the Genus Laelius (Hymenoptera, Chrysidoidea, Bethylidae) from China
Source: Insects. 2024 Aug 20;15(8):627. doi: 10.3390/insects15080627 (PMC11355002; doi:10.3390/insects15080627)
Supplement: Supplementary file 1 [file insects-15-00627-s001.zip › supplementary materials/S4_dataset B alignment.phy]

 97 708
GBMNE64205_22 ---------------------------TANTTATATTTTATCTTCGGAATATGATCAGGAATAATTGGATCATCTATAAGAGTATTAATTCGATTAGAATTAAGATCCCCCTCTTCATTTTTAAAAAATGACTTAATTTATAACTCATTAATTACTAGTCACGCTTTAATCATAATTTTTTTTATAGTAATACCATTCTTAATTGGTGGATTCGGAAACTGACTAATTCCATTAACTTTAGGAGCTCCAGATATAGCTTACCCTCGTATAAATAATATAAGATTTTGACTTTTACCTCCTTCTATTTCTCTATTAATTATTAGAAGTTTAATTAATAAAGGAGTTGGAACAGGATGAACAGCCTATCCTCCTCTATCATCTAATACTGGACAAATAGGTTCATCAATAGATTTTGCTATTTTTTCTTTACATATTGCTGGATTATCTTCAATTATAGGAGCAATTAATTTCATTTCAACTATTTTAAATATATATAATAAAAATTTAAAAATTATAATTTTAACACTTTTTTCTTGATCAGTTTTAATCACTACAATCCTTTTACTTCTTTCCCTTCCAGTTCTAGCAGGAGCAATTACAATATTATTAACTGATCGAAATTTAAATACTTCATTTTTT---------------------------------------------------------------------
NZHYM673_11 ---------------------------ATATTATATTTTATCTTCGGAATATGATCAGGAATAATTGGATCATCTATAAGAGTATTAATTCGATTAGAATTAAGATCCCCCTCTTCATTTTTAAAAAATGACTTAATTTATAACTCATTAATTACTAGTCACGCTTTAATCATAATTTTTTTTATAGTAATACCATTCTTAATTGGTGGATTCGGAAACTGACTAATTCCATTAACTTTAGGAGCTCCAGATATAGCTTACCCTCGTATAAATAATATAAGATTTTGACTTTTACCTCCTTCTATTTCTCTATTAATTATTAGAAGTTTAATTAATAAAGGAGTTGGAACAGGATGAACAGCCTATCCTCCTCTATCATCTAATACTGGACAAATAGGTTCATCAATAGATTTTGCTATTTTTTCTTTACATATTGCTGGATTATCTTCAATTATAGGAGCAATTAATTTCATTTCAACTATTTTAAATATATATAATAAAAATTTAAAAATTTATAATTTAACACTTTTTTCTTGATCAGTTTTAATCACTACAATCCTTTTACTTCTTTCCCTTCCAGTTCTAGCAGGAGCAATTACAATATTATTAACTGATCGAAATTTAAATACTTCATTTTTT---------------------------------------------------------------------
NZIND298_22 ---------------------------ATATTATATTTTATCTTCGGAATATGATCAGGAATAATTGGATCATCTATAAGAGTATTAATTCGATTAGAATTAAGATCTCCCTCTTCATTTTTAAAAAATGACTTAATTTATAACTCATTAATTACTAGTCACGCTTTAATCATAATTTTTTTTATAGTAATACCATTCTTAATTGGTGGATTCGGAAACTGACTAATTCCATTAACTTTAGGAGCTCCAGATATAGCTTACCCTCGTATAAATAATATAAGATTTTGACTTTTACCTCCTTCTATTTCTCTATTAATTATTAGAAGTTTAATTAATAAAGGAGTTGGAACAGGATGAACAGCCTATCCTCCTCTATCATCTAATACTGGACAAATAGGTTCATCAATAGATTTTGCTATTTTTTCTTTACATATTGCTGGATTATCTTCAATTATAGGAGCAATTAATTTCATTTCAACTATTTTAAATATATATAATAAAAATTTAAAAATTTATAATTTAACACTTTTTTCTTGATCAGTTTTAATCACTACAATCCTTTTACTTCTTTCCCTTCCAGTTCTAGCAGGAGCAATTACAATATTATTAACTGATCGAAATTTAAATACTTCATTTTTTGAACCTACAGGTGGTGGAGATCCTATTCTTTATCAACATCTATYT------------------------
ASGLF275_11 ---------------------------ATATTATATTTTTTATTTGGTATATGATCTGGAATAATAGGTTCATCTTTAAGTTTATTAATTCGTATTGAATTAAGTTCTCCATCCTCATTTATTAAAAATGACTTAATCTTTAATTCTTTAATTACAAGACATGCTTTAATTATAATTTTTTTTATAGTTATACCCTTTCTTATTGGAGGATTTGGAAACTGACTCATTCCTTTAATATTAGGTGCCCCTGATATAGCTTACCCTCGAATAAATAATATAAGATTTTGACTTTTACCCCCCTCTATTTCTCTGTTAATTCTAAGAAGATTTATTAATAAGGGTGTCGGAACAGGCTGAACAGCTTATCCACCTCTATCCTCAAATTTAGGACAAATAGGTTCATCAATAGATTTTGCAATTTTTTCTTTACATATTGCTGGAATTTCTTCAATTATAGGAGCAATTAACTTTATTTCAACTATTTTAAATATATTCAATAAAAATCTAAAAATCGTTAATTTAACTCTCTTTCCTTGATCAGTTTTAATTACTACAATTCTTCTTCTACTTTCCCTTCCGGTTTTAGCAGGAGCAATTACTATACTTTTAACTGATCGAAATCTTAACACTTCTTTTTTCGATCCAATAGGTGGAGGAGACCCAATTTTATACCAACACTTATTT------------------------
GMGMV1041_20 ------------------------------TTATATTTTTTATTTGGTATATGATCTGGAATAATAGGTTCATCTTTAAGTTTATTAATTCGTATTGAATTAAGTTCTCCATCCTCATTTATTAAAAATGACTTAATCTTTAATTCTTTAATTACAAGACATGCTTTAATTATAATTTTTTTTATAGTTATACCCTTTCTTATTGGAGGATTTGGAAACTGACTCATTCCTTTAATATTAGGTGCCCCTGATATAGCTTACCCTCGAATAAATAATATAAGATTTTGACTTTTACCCCCCTCTATTTCTCTGTTAATTCTAAGAAGATTTATTAATAAGGGTGTCGGAACAGGCTGAACAGCTTATCCACCTCTATCCTCAAATTTAGGACAAATAGGTTCATCAATAGATTTTGCAATTTTTTCTTTACATATTGCTGGAATTTCTTCAATTATAGGAGCAATTAACTTTATTTCAACTATTTTAAATATATTCAATAAAAATCTAAAAATCGTTAATTTAACTCTCTTTTCTTGATCAGTTTTAATTACTACAATTCTTCTTCTACTTTCCCTTCCGGTTTTAGCAGGAGCAATTACTATACTTTTAACTGATCGAAATCTTAACACTTCTTTTTTCGATCCAATAGGTGGTGGAGACCCAATTTTATACCAACACTTATT-------------------------
GMIHE433_19 ------------------------------TTATATTTTTTATTTGGTATATGATCTGGAATAATAGGTTCATCTTTAAGTTTATTAATTCGTATTGAATTAAGTTCTCCATCCTCATTTATTAAAAATGACTTAATCTTTAATTCTTTAATTACAAGACATGCTTTAATTATAATTTTTTTTATAGTTATACCCTTTCTTATTGGAGGATTTGGAAACTGACTCATTCCTTTAATATTAGGTGCCCCTGATATAGCTTACCCTCGAATAAATAATATAAGATTTTGACTTTTACCCCCCTCTATTTCTCTGTTAATTCTAAGAAGATTTATTAATAAGGGTGTCGGAACAGGCTGAACAGCTTATCCACCTCTATCCTCAAATTTAGGACAAATAGGTTCATCAATAGATTTTGCAATTTTTTCTTTACATATTGCTGGAATTTCTTCAATTATAGGAGCAATTAACTTTATTTCAACTATTTTAAATATATTCAATAAAAATCTAAAAATCGTTAATTTAACTCTCTTTTCTTGATCAGTTTTAATTACTACAATTCTTCTTCTACTTTCCCTTCCGGTTTTAGCAGGAGCAATTACTATACTTTTAACTGATCGAAATCTTAACACTTCTTTTTTCGATCCAATAGGTGGAGGAGACCCAATTTTATACCAACACTTATT-------------------------
GMIHE496_19 ------------------------------TTATATTTTTTATTTGGTATATGATCTGGAATAATAGGTTCATCTTTAAGTTTATTAATTCGTATTGAATTAAGTTCTCCATCCTCATTTATTAAAAATGACTTAATCTTTAATTCTTTAATTACAAGACATGCTTTAATTATAATTTTTTTTATAGTTATACCCTTTCTTATTGGAGGATTTGGAAACTGACTCATTCCTTTAATATTAGGTGCCCCTGATATAGCTTACCCTCGAATAAATAATATAAGATTTTGACTTTTACCCCCCTCTATTTCTCTGTTAATTCTAAGAAGATTTATTAATAAGGGTGTCGGAACAGGCTGAACAGCTTATCCACCTCTATCCTCAAATTTAGGACAAATAGGTTCATCAATAGATTTTGCAATTTTTTCTTTACATATTGCTGGAATTTCTTCAATTATAGGAGCAATTAACTTTATTTCAACTATTTTAAATATATTCAATAAAAATCTAAAAATCGTTAATTTAACTCTCTTTTCTTGATCAGTTTTAATTACTACAATTCTTCTTCTACTTTCCCTTCCGGTTTTAGCAGGAGCAATTACTATACTTTTAACTGATCGAAATCTTAACACTTCTTTTTTCGATCCAATAGGTGGAGGAGACCCAATTTTATACCAACACTTATT-------------------------
GMIHH536_19 ------------------------------TTATATTTTTTATTTGGTATATGATCTGGAATAATAGGTTCATCTTTAAGTTTATTAATTCGTATTGAATTAAGTTCTCCATCCTCATTTATTAAAAATGACTTAATCTTTAATTCTTTAATTACAAGACATGCTTTAATTATAATTTTTTTTATAGTTATACCCTTTCTTATTGGAGGATTTGGAAACTGACTCATTCCTTTAATATTAGGTGCCCCTGATATAGCTTACCCTCGAATAAATAATATAAGATTTTGACTTTTACCCCCCTCTATTTCTCTGTTAATTCTAAGAAGATTTATTAATAAGGGTGTCGGAACAGGCTGAACAGCTTATCCACCTCTATCCTCAAATTTAGGACAAATAGGTTCATCAATAGATTTTGCAATTTTTTCTTTACATATTGCTGGAATTTCTTCAATTATAGGAGCAATTAACTTTATTTCAACTATTTTAAATATATTCAATAAAAATCTAAAAATCGTTAATTTAACTCTCTTTTCTTGATCAGTTTTAATTACTACAATTCTTCTTCTACTTTCCCTTCCGGTTTTAGCAGGAGCAATTACTATACTTTTAACTGATCGAAATCTTAACACTTCTTTTTTCGATCCAATAGGTGGAGGAGACCCAATTTTATACCAACACTTATT-------------------------
GMIHL394_19 ------------------------------TTATATTTTTTATTTGGTATATGATCTGGAATAATAGGTTCATCTTTAAGTTTATTAATTCGTATTGAATTAAGTTCTCCATCCTCATTTATTAAAAATGACTTAATCTTTAATTCTTTAATTACAAGACATGCTTTAATTATAATTTTTTTTATAGTTATACCCTTTCTTATTGGAGGATTTGGAAACTGACTCATTCCTTTAATATTAGGTGCCCCTGATATAGCTTACCCTCGAATAAATAATATAAGATTTTGACTTTTACCCCCCTCTATTTCTCTGTTAATTCTAAGAAGATTTATTAATAAGGGTGTCGGAACAGGCTGAACAGCTTATCCACCTCTATCCTCAAATTTAGGACAAATAGGTTCATCAATAGATTTTGCAATTTTTTCTTTACATATTGCTGGAATTTCTTCAATTATAGGAGCAATTAACTTTATTTCAACTATTTTAAATATATTCAATAAAAATCTAAAAATCGTTAATTTAACTCTCTTTTCTTGATCAGTTTTAATTACTACAATTCTTCTTCTACTTTCCCTTCCGGTTTTAGCAGGAGCAATTACTATACTTTTAACTGATCGAAATCTTAACACTTCTTTTTTCGATCCAATAGGTGGAGGAGACCCAATTTTATACCAACACTTATT-------------------------
GMSAU1023_13 ---------------------------ATATTATATTTTTTATTTGGTATATGATCTGGAATAATAGGTTCATCTTTAAGTTTATTAATTCGTATTGAATTAAGTTCTCCATCCTCATTTATTAAAAATGACTTAATCTTTAATTCTTTAATTACAAGACATGCTTTAATTATAATTTTTTTTATAGTTATACCCTTTCTTATTGGAGGATTTGGAAACTGACTCATTCCTTTAATATTAGGTGCCCCTGATATAGCTTACCCTCGAATAAATAATATAAGATTTTGACTTTTACCCCCCTCTATTTCTCTGTTAATTCTAAGAAGATTTATTAATAAGGGTGTCGGAACAGGCTGAACAGCTTATCCACCTCTATCCTCAAATTTAGGACAAATAGGTTCATCAATAGATTTTGCAATTTTTTCTTTACATATTGCTGGAATTTCTTCAATTATAGGAGCAATTAACTTTATTTCAACTATTTTAAATATATTCAATAAAAATCTAAAAATCGTTAATTTAACTCTCTTTTCTTGATCAGTTTTAATTACTACAATTCTTCTTCTACTTTCCCTTCCGGTTTTAGCAGGAGCAATTACTATACTTTTAACTGATCGAAATCTTAACACTTCTTTTTTCGATCCAATAGGTGGAGGAGACCCAATTTTATACCAACACTTATTT------------------------
OPPEI2501_17 ---------------------------ATATTATATTTTTTATTTGGTATATGATCTGGAATAATAGGCTCATCTTTAAGTTTATTAATTCGTATTGAATTAAGTTCTCCATCCTCATTTATTAAAAATGACTTAATCTTTAATTCTTTAATTACAAGACATGCTTTAATTATAATTTTTTTTATAGTTATACCCTTTCTTATTGGAGGATTTGGAAACTGACTCATTCCTTTAATATTAGGTGCCCCTGATATAGCTTACCCTCGAATAAATAATATAAGATTTTGACTTTTACCCCCCTCTATTTCTCTGTTAATTCTAAGAAGATTTATTAATAAGGGTGTCGGAACAGGCTGAACAGCTTATCCACCTCTATCCTCAAATTTAGGACAAATAGGTTCATCAATAGATTTTGCAATTTTTTCTTTACATATTGCTGGAATTTCTTCAATTATAGGAGCAATTAACTTTATTTCAACTATTTTAAATATATTCAATAAAAATCTAAAAATCGTTAATTTAACTCTCTTTCCTTGATCAGTTTTAATTACTACAATTCTTCTTCTACTTTCCCTTCCGGTTTTAGCAGGAGCAATTACTATACTTTTAACTGATCGAAATCTTAACACTTCTTTTTTCGATCCAATAGGTGGAGGAGACCCAATTTTATACCAACACTTATTT------------------------
GMSAV1752_13 ---------------------------ATATTATATTTTTTATTTGGTATATGATCTGGAATAATAGGTTCATCTTTAAGTTTATTAATTCGTATTGAATTAAGTTCTCCATCCTCATTTATTAAAAATGACTTAATCTTTAATTCTTTAATTACAAGACATGCTTTAATTATAATTTTTTTTATAGTTATACCCTTTCTTATTGGAGGATTTGGAAACTGACTCATTCCTTTAATATTAGGTGCCCCTGATATAGCTTACCCTCGAATAAATAATATAAGATTTTGACTTTTACCCCCCTCTATTTCTCTGTTAATTCTAAGAAGATTTATTAATAAGGGTGTCGGAACAGGCTGAACAGCTTATCCACCTCTATCCTCAAATTTAGGACAAATAGGTTCATCAATAGATTTTGCAATTTTTTCTTTACATATTGCTGGAATTTCTTCAATTATAGGAGCAATTAACTTTATTTCAACTATTTTAAATATATTCAATAAAAATCTAAAAATCGTTAATTTAACTCTCTTTTCTTGATCAGTTTTAATTACTACAATTCTTCTTCTACTTTCCCTTCCGGTTTTAGCAGGAGCAATTACTATACTTTTAACTGATCGAAATCTTAACACTTCTTTTTTCGATCCAATAGGTGGAGGAGACCCAATTTTATACCAACACTTATTT------------------------
SBCFA9762_21 ------------------------------TTATATTTTTTATTTGGTATATGATCTGGAATAATAGGTTCATCTTTAAGTTTATTAATTCGTATTGAATTAAGTTCTCCATCCTCATTTATTAAAAATGACTTAATCTTTAATTCTTTAATTACAAGACATGCTTTAATTATAATTTTTTTTATAGTTATACCCTTTCTTATTGGAGGATTTGGAAACTGACTCATTCCTTTAATATTAGGTGCCCCTGATATAGCTTACCCTCGAATAAATAATATAAGATTTTGACTTTTACCCCCCTCTATTTCTCTGTTAATTCTAAGAAGATTTATTAATAAGGGTGTCGGAACAGGCTGAACAGCTTATCCACCTCTATCCTCAAATTTAGGACAAATAGGTTCATCAATAGATTTTGCAATTTTTTCTTTACATATTGCTGGAATTTCTTCAATTATAGGAGCAATTAACTTTATTTCAACTATTTTAAATATATTCAATAAAAATCTAAAAATCGTTAATTTAACTCTCTTTTCTTGATCAGTTTTAATTACTACAATTCTTCTTCTACTTTCCCTTCCGGTTTTAGCAGGAGCAATTACTATACTTTTAACTGATCGAAATCTTAACACTTCTTTTTTCGATCCAATAGGTGGAGGAGACCCAATTTTATACCAACACTTATT-------------------------
ACUFI1661_14 ---------------------------ATATTATATTTTATTTTTGGTATATGATCCGGAATAATAGGATCTTCTCTAAGTCTATTAATTCGCATCGAATTAAGTTCCCCATCTTCATTAATCAAAAATGATTTAATTTTTAATTCCCTAATTACAAGTCATGCTCTAATTATAATTTTTTTTATAGTTATACCTTTTTTAATTGGAGGATTTGGAAATTGATTAATCCCCCTAATATTAGGTGCCCCTGATATAGCCTACCCCCGAATAAATAATATAAGATTCTGATTACTTCCTCCTTCTATTTCATTATTAATTTTAAGAAGATTTGTTAATAATGGTGTCGGAACAGGTTGAACAGCCTACCCTCCCCTATCTTCTAATTTAGGTCAAATAGGTTCATCAATAGACTTTGCAATTTTCTCTTTACATATTGCTGGAATTTCTTCAATTATAGGAGCAATTAATTTTATTTCAACTATTTTGAATATATTTAATAAAAATTTAAAAATTGTTAATTTAACCCTTTTTTCCTGATCTGTTTTAATCACTACAATTCTCCTCCTTCTCTCTCTCCCAGTTTTAGCAGGAGCAATTACCATACTCTTAACTGATCGTAATCTAAATACTTCATTCTTTGATCCAATAGGAGGAGGAGACCCTATTTTATATCAACACTTGTTT------------------------
GMGRH2661_13 ---------------------------ATATTATATTTTATTTTTGGTATATGATCCGGAATAATAGGATCTTCTCTAAGTCTATTAATTCGCATCGAATTAAGTTCCCCATCTTCATTAATCAAAAATGATTTAATTTTTAATTCCCTAATTACAAGTCATGCTCTAATTATAATTTTTTTTATAGTTATACCTTTTTTAATTGGAGGATTTGGAAATTGATTAATCCCCCTAATATTAGGTGCCCCTGATATAGCCTACCCCCGAATAAATAATATAAGATTCTGATTACTTCCTCCTTCTATTTCATTATTAATTTTAAGAAGATTTGTTAATAATGGTGTCGGAACAGGTTGAACAGCCTACCCTCCCCTATCTTCTAATTTAGGTCAAATAGGTTCATCAATAGACTTTGCAATTTTCTCTTTACATATTGCTGGAATTTCTTCAATTATAGGAGCAATTAATTTTATTTCAACTATTTTGAATATATTTAATAAAAATTTAAAAATTGTTAATTTAACCCTTTTTTCCTGATCTGTTTTAATCACTACAATTCTCCTCCTTCTCTCTCTCCCAGTTTTAGCAGGGGCAATTACCATACTCTTAACTGATCGTAATCTAAATACTTCATTCTTTGATCCAATGGGAGGAGGAGACCCTATTTTATATCAACACTTGTTT------------------------
HYMNI278_14 ---------------------------ATATTATATTTTATTTTTGGTATATGATCCGGAATAATAGGATCTTCTCTAAGTCTATTAATTCGCATCGAATTAAGTTCCCCATCTTCATTAATCAAAAATGATTTAATTTTTAATTCCCTAATTACAAGTCATGCTCTAATTATAATTTTTTTTATAGTTATACCTTTTTTAATTGGAGGATTTGGAAATTGATTAATCCCCCTAATATTAGGTGCCCCTGATATAGCCTACCCCCGAATAAATAATATAAGATTCTGATTACTTCCTCCTTCTATTTCATTATTAATTTTAAGAAGATTTGTTAATAATGGTGTCGGAACAGGTTGAACAGCCTACCCTCCCCTATCTTCTAATTTAGGTCAAATAGGTTCATCAATAGACTTTGCAATTTTCTCTTTACATATTGCTGGAATTTCTTCAATTATAGGAGCAATTAATTTTATTTCAACTATTTTGAATATATTTAATAAAAATTTAAAAATTGTTAATTTAACCCTTTTTTCTTGATCTGTTTTAATCACTACAATTCTCCTCCTTCTCTCTCTCCCAGTTTTAGCAGGGGCAATTACCATACTCTTAACTGATCGTAATCTAAATACTTCATTCTTTGATCCAATGGGAGGAGGAGACCCTATTTTATATCAACACTTGTTT------------------------
HYMNI279_14 ---------------------------ATATTATATTTTATTTTTGGTATATGATCCGGAATAATAGGATCTTCTCTAAGTCTATTAATTCGCATCGAATTAAGTTCCCCATCTTCATTAATCAAAAATGATTTAATTTTTAATTCCCTAATTACAAGTCATGCTCTAATTATAATTTTTTTTATAGTTATACCTTTTTTAATTGGAGGATTTGGAAATTGATTAATCCCCCTAATATTAGGTGCCCCTGATATAGCCTACCCCCGAATAAATAATATAAGATTCTGATTACTTCCTCCTTCTATTTCATTATTAATTTTAAGAAGATTTGTTAATAATGGTGTCGGAACAGGTTGAACAGCCTACCCTCCCCTATCTTCTAATTTAGGTCAAATAGGTTCATCAATAGACTTTGCAATTTTCTCTTTACATATTGCTGGAATTTCTTCAATTATAGGAGCAATTAATTTTATTTCAACTATTTTGAATATATTTAATAAAAATTTAAAAATTGTTAATTTAACCCTTTTTTCCTGATCTGTTTTAATCACTACAATTCTCCTCCTTCTCTCTCTCCCAGTTTTAGCAGGGGCAATTACCATACTCTTAACTGATCGTAATCTAAATACTTCATTCTTTGATCCAATGGGAGGAGGAGACCCTATTTTATATCAACACTTGTTT------------------------
HYMNI281_14 ---------------------------ATATTATATTTTATTTTTGGTATATGATCCGGAATAATAGGATCTTCTCTAAGTCTATTAATTCGCATCGAATTAAGTTCCCCATCTTCATTAATCAAAAATGATTTAATTTTTAATTCCCTAATTACAAGTCATGCTCTAATTATAATTTTTTTTATAGTTATACCTTTTTTAATTGGAGGATTTGGAAATTGATTAATCCCCCTAATATTAGGTGCCCCTGATATAGCCTACCCCCGAATAAATAATATAAGATTCTGATTACTTCCTCCTTCTATTTCATTATTAATTTTAAGAAGATTTGTTAATAATGGTGTCGGAACAGGTTGAACAGCCTACCCTCCCCTATCTTCTAATTTAGGTCAAATAGGTTCATCAATAGACTTTGCAATTTTCTCTTTACATATTGCTGGAATTTCTTCAATTATAGGAGCAATTAATTTTATTTCAACTATTTTGAATATATTTAATAAAAATTTAAAAATTGTTAATTTAACCCTTTTTTCCTGATCTGTTTTAATCACTACAATTCTCCTCCTTCTCTCTCTCCCAGTTTTAGCAGGGGCAATTACCATACTCTTAACTGATCGTAATCTAAATACTTCATTCTTTGATCCAATGGGAGGAGGAGACCCTATTTTATATCAACACTTGTTT------------------------
HYMNI282_14 ---------------------------ATATTATATTTTATTTTTGGTATATGATCCGGAATAATAGGATCTTCTCTAAGTCTATTAATTCGCATCGAATTAAGTTCCCCATCTTCATTAATCAAAAATGATTTAATTTTTAATTCCCTAATTACAAGTCATGCTCTAATTATAATTTTTTTTATAGTTATACCTTTTTTAATTGGAGGATTTGGAAATTGATTAATCCCCCTAATATTAGGTGCCCCTGATATAGCCTACCCCCGAATAAATAATATAAGATTCTGATTACTTCCTCCTTCTATTTCATTATTAATTTTAAGAAGATTTGTTAATAATGGTGTCGGAACAGGTTGAACAGCCTACCCTCCCCTATCTTCTAATTTAGGTCAAATAGGTTCATCAATAGACTTTGCAATTTTCTCTTTACATATTGCTGGAATTTCTTCAATTATAGGAGCAATTAATTTTATTTCAACTATTTTGAATATATTTAATAAAAATTTAAAAATTGTTAATTTAACCCTTTTTTCCTGATCTGTTTTAATCACTACAATTCTCCTCCTTCTCTCTCTCCCAGTTTTAGCAGGGGCAATTACCATACTCTTAACTGATCGTAATCTAAATACTTCATTCTTTGATCCAATGGGAGGAGGAGACCCTATTTTATATCAACACTTGTTT------------------------
NOCHR368_17 ---------------------------ATATTATATTTTATTTTTGGTATATGATCCGGAATAATAGGATCTTCTCTAAGTCTATTAATTCGCATCGAATTAAGTTCCCCATCTTCATTAATCAAAAATGATTTAATTTTTAATTCCCTAATTACAAGTCATGCTCTAATTATAATTTTTTTTATAGTTATACCTTTTTTAATTGGAGGATTTGGAAATTGATTAATCCCCCTAATATTAGGTGCCCCTGATATAGCCTACCCCCGAATAAATAATATAAGATTCTGATTACTTCCTCCTTCTATTTCATTATTAATTTTAAGAAGATTTGTTAATAATGGTGTCGGAACAGGTTGAACAGCCTACCCTCCCCTATCTTCTAATTTAGGTCAAATAGGTTCATCAATAGACTTTGCAATTTTCTCTTTACATATTGCTGGAATTTCTTCAATTATAGGAGCAATTAATTTTATTTCAACTATTTTGAATATATTTAATAAAAATTTAAAAATTGTTAATTTAACCCTTTTTTCTTGATCTGTTTTAATCACTACAATTCTCCTCCTTCTCTCTCTCCCAGTTTTAGCAGGGGCAATTACCATACTCTTAACTGATCGTAATCTAAATACTTCATTCTTTGATCCAATGGGAGGAGGAGACCCTATTTTATATCAACACTTGTTT------------------------
SCINO798_15 ------------------------------------------------------------------------TCTCTAAGTCTATTAATTCGCATCGAATTAAGTTCCCCATCTTCATTAATCAAAAATGATTTAATTTTTAATTCCCTAATTACAAGTCATGCTCTAATTATAATTTTTTTTATAGTTATACCTTTTTTAATTGGAGGATTTGGAAATTGATTAATCCCCCTAATATTAGGTGCCCCTGATATAGCCTACCCCCGAATAAATAATATAAGATTCTGATTACTTCCTCCTTCTATTTCATTATTAATTTTAAGAAGATTTGTTAATAATGGTGTCGGAACAGGTTGAACAGCCTACCCTCCCCTATCTTCTAATTTAGGTCAAATAGGTTCATCAATAGACTTTGCAATTTTCTCTTTACATATTGCTGGAATTTCTTCAATTATAGGAGCAATTAATTTTATTTCAACTATTTTGAATATATTTAATAAAAATTTAAAAATTGTTAATTTAACCCTTTTTTCTTGATCTGTTTTAATCACTACAATTCTCCTCCTTCTCTCTCTCCCAGTTTTAGCAGGGGCAATTACCATACTCTTAACTGATCGTAATCTAAATACTTCATTCTTTGATCCAATGGGAGGAGGAGACCCTATTTTATATCAACACTTGTTT------------------------
SCINO805_15 ---------------------------ATATTATATTTTATTTTTGGTATATGATCCGGAATAATAGGATCTTCTCTAAGTCTATTAATTCGCATCGAATTAAGTTCCCCATCTTCATTAATCAAAAATGATTTAATTTTTAATTCCCTAATTACAAGTCATGCTCTAATTATAATTTTTTTTATAGTTATACCTTTTTTAATTGGAGGATTTGGAAATTGATTAATCCCCCTAATATTAGGTGCCCCTGATATAGCCTACCCCCGAATAAATAATATAAGATTCTGATTACTTCCTCCTTCTATTTCATTATTAATTTTAAGAAGATTTGTTAATAATGGTGTCGGAACAGGTTGAACAGCCTACCCTCCCCTATCTTCTAATTTAGGTCAAATAGGTTCATCAATAGACTTTGCAATTTTCTCTTTACATATTGCTGGAATTTCTTCAATTATAGGAGCAATTAATTTTATTTCAACTATTTTGAATATATTTAATAAAAATTTAAAAATTGTTAATTTAACCCTTTTTTCTTGATCTGTTTTAATCACTACAATTCTCCTCCTTCTCTCTCTCCCAGTTTTAGCAGGGGCAATTACCATACTCTTAACTGATCGTAATCTAAATACTTCATTCTTTGATCCAATGGGAGGAGGAGACCCTATTTTATATCAACACTTGTTT------------------------
SCINO806_15 ---------------------------ATATTATATTTTATTTTTGGTATATGATCCGGAATAATAGGATCTTCTCTAAGTCTATTAATTCGCATCGAATTAAGTTCCCCATCTTCATTAATCAAAAATGATTTAATTTTTAATTCCCTAATTACAAGTCATGCTCTAATTATAATTTTTTTTATAGTTATACCTTTTTTAATTGGAGGATTTGGAAATTGATTAATCCCCCTAATATTAGGTGCCCCTGATATAGCCTACCCCCGAATAAATAATATAAGATTCTGATTACTTCCTCCTTCTATTTCATTATTAATTTTAAGAAGATTTGTTAATAATGGTGTCGGAACAGGTTGAACAGCCTACCCTCCCCTATCTTCTAATTTAGGTCAAATAGGTTCATCAATAGACTTTGCAATTTTCTCTTTACATATTGCTGGAATTTCTTCAATTATAGGAGCAATTAATTTTATTTCAACTATTTTGAATATATTTAATAAAAATTTAAAAATTGTTAATTTAACCCTTTTTTCTTGATCTGTTTTAATCACTACAATTCTCCTCCTTCTCTCTCTCCCAGTTTTAGCAGGGGCAATTACCATACTCTTAACTGATCGTAATCTAAATACTTCATTCTTTGATCCAATGGGAGGAGGAGACCCTATTTTATATCAACACTTGTTT------------------------
SCINO807_15 ---------------------------ATATTATATTTTATTTTTGGTATATGATCCGGAATAATAGGATCTTCTCTAAGTCTATTAATTCGCATCGAATTAAGTTCCCCATCTTCATTAATCAAAAATGATTTAATTTTTAATTCCCTAATTACAAGTCATGCTCTAATTATAATTTTTTTTATAGTTATACCTTTTTTAATTGGAGGATTTGGAAATTGATTAATCCCCCTAATATTAGGTGCCCCTGATATAGCCTACCCCCGAATAAATAATATAAGATTCTGATTACTTCCTCCTTCTATTTCATTATTAATTTTAAGAAGATTTGTTAATAATGGTGTCGGAACAGGTTGAACAGCCTACCCTCCCCTATCTTCTAATTTAGGTCAAATAGGTTCATCAATAGACTTTGCAATTTTCTCTTTACATATTGCTGGAATTTCTTCAATTATAGGAGCAATTAATTTTATTTCAACTATTTTGAATATATTTAATAAAAATTTAAAAATTGTTAATTTAACCCTTTTTTCTTGATCTGTTTTAATCACTACAATTCTCCTCCTTCTCTCTCTCCCAGTTTTAGCAGGGGCAATTACCATACTCTTAACTGATCGTAATCTAAATACTTCATTCTTTGATCCAATGGGAGGAGGAGACCCTATTTTATATCAACACTTGTTT------------------------
ACUFI1538_14 ---------------------------ATACTTTATTTTATTTTTGGTATATGATCTGGAATAATTGGATCTTCTATAAGTATTTTAATTCGATTAGAATTAAGAACACCTTCTTCTTTTATTAAAAATGATTTAATTTATAATTCATTAATTACAAGACATGCTTTAATTATAATTTTTTTTATAGTTATACCATTTCTAATTGGAGGATTTGGAAATTGATTAATTCCTTTAATATTAGGAGCTCCTGATATAGCTTATCCACGAATAAATAATATAAGTTTTTGACTTTTACCACCTTCTATTACTCTTCTAATTTTAAGAAGATTAATTAATAAAGGTGTAGGAACAGGATGAACAGCATACCCTCCTCTATCATCCAATTTAAGACAAATAGGTTCTTCTATAGATTTTGCAATTTTCTCTTTACATATTGCCGGTTTATCTTCAATTATAGGAGCAATTAACTTTATTTCAACTATTTTAAATATATTTAATAAAAATTTAAAAATTGAAAATTTAACCCTCTTTTCTTGATCTGTTTTAATTACAACTATTCTTCTTCTTCTTTCTTTACCAGTTCTAGCTGGAGCAATCACAATATTATTAACAGATCGAAATTTAAACACATCATTTTTTGACCCTATAGGAGGAGGAGACCCAATTTTATATCAACATTTATTT------------------------
GMCBF1134_18 ------------------------------CTTTATTTTATTTTTGGTATATGATCTGGAATAATTGGATCTTCTATAAGTATTTTAATTCGATTAGAATTAAGAACACCTTCTTCTTTTATTAAAAATGATTTAATTTATAATTCATTAATTACAAGACATGCTTTAATTATAATTTTTTTTATAGTTATACCATTTCTAATTGGAGGATTTGGAAATTGATTAATTCCTTTAATATTAGGAGCTCCTGATATAGCTTATCCACGAATAAATAATATAAGTTTTTGACTTTTACCACCTTCTATTACTCTTTTAATTTTAAGAAGATTAATTAATAAAGGTGTAGGAACAGGATGAACAGCATATCCTCCTCTATCATCCAATTTAAGACAAATAGGTTCTTCTATAGATTTTGCAATTTTCTCTTTACATATTGCTGGTTTATCTTCAATTATAGGAGCAATTAACTTTATTTCAACTATTTTAAATATATTTAATAAAAATTTAAAAATTGAAAATTTAACCCTCTTTTCTTGATCTGTTTTAATTACAACTATTCTTCTTCTTCTTTCTTTACCAGTTCTAGCTGGAGCAATCACAATATTATTAACAGATCGAAATTTAAACACATCATTTTTTGACCCTATAGGAGGAGGAGACCCAATTTTATATCAACATTTAT--------------------------
GMSUD462_14 ---------------------------ATACTTTATTTTATTTTTGGTATATGATCTGGAATAATTGGATCTTCTATAAGTATTTTAATTCGATTAGAATTAAGAACACCTTCTTCTTTTATTAAAAATGATTTAATTTATAATTCATTAATTACAAGACATGCTTTAATTATAATTTTTTTTATAGTTATACCATTTCTAATTGGAGGATTTGGAAATTGATTAATTCCTTTAATATTAGGAGCTCCTGATATAGCTTATCCACGAATAAATAATATAAGTTTTTGACTTTTACCACCTTCTATTACTCTTTTAATTTTAAGAAGATTAATTAATAAAGGTGTAGGAACAGGATGAACAGCATATCCTCCTCTATCATCCAATTTAAGACAAATAGGTTCTTCTATAGATTTTGCAATTTTCTCTTTACATATTGCTGGTTTATCTTCAATTATAGGAGCAATTAACTTTATTTCAACTATTTTAAATATATTTAATAAAAATTTAAAAATTGAAAATTTAACCCTCTTTTCTTGATCTGTTTTAATTACAACTATTCTTCTTCTTCTTTCTTTACCAGTTCTAGCTGGAGCAATCACAATATTATTAACAGATCGAAATTTAAACACATCATTTTTTGACCCTATAGGAGGAGGAGA-------------------------------------------------
GMSUF292_14 ---------------------------ATACTTTATTTTATTTTTGGTATATGATCTGGAATAATTGGATCTTCTATAAGTATTTTAATTCGATTAGAATTAAGAACACCTTCTTCTTTTATTAAAAATGATTTAATTTATAATTCATTAATTACAAGACATGCTTTAATTATAATTTTTTTTATAGTTATACCATTTCTAATTGGAGGATTTGGAAATTGATTAATTCCTTTAATATTAGGAGCTCCTGATATAGCTTATCCACGAATAAATAATATAAGTTTTTGACTTTTACCACCTTCTATTACTCTTCTAATTTTAAGAAGATTAATTAATAAAGGTGTAGGAACAGGATGAACAGCATACCCTCCTCTATCATCCAATTTAAGACAAATAGGTTCTTCTATAGATTTTGCAATTTTCTCTTTACATATTGCTGGTTTATCTTCAATTATAGGAGCAATTAACTTTATTTCAACTATTTTAAATATATTTAATAAAAATTTAAAAATTGAAAATTTAACCCTCTTTTCTTGATCTGTTTTAATTACAACTATTCTTCTTCTTCTTTCTTTACCAGTTCTAGCTGGAGCAATCACAATATTATTAACAGAT---------------------------------------------------------------------------------------------
GMSUF326_14 ---------------------------ATACTTTATTTTATTTTTGGTATATGATCTGGAATAATTGGATCTTCTATAAGTATTTTAATTCGATTAGAATTAAGAACACCTTCTTCTTTTATTAAAAATGATTTAATTTATAATTCATTAATTACAAGACATGCTTTAATTATAATTTTTTTTATAGTTATACCATTTCTAATTGGAGGATTTGGAAATTGATTAATTCCTTTAATATTAGGAGCTCCTGATATAGCTTATCCACGAATAAATAATATAAGTTTTTGACTTTTACCACCTTCTATTACTCTTCTAATTTTAAGAAGATTAATTAATAAAGGTGTAGGAACAGGATGAACAGCATACCCTCCTCTATCATCCAATTTAAGACAAATAGGTTCTTCTATAGATTTTGCAATTTTCTCTTTACATATTGCTGGTTTATCTTCAATTATAGGAGCAATTAACTTTATTTCAACTATTTTAAATATATTTAATAAAAATTTAAAAATTGAAAATTTAACCCTCTTTTCTTGATCTGTTCTAATTACAACTATTCTTCTTCTTCTTTCTTTACCAGTTCTAGCTGGAGCAATCACAATATTATTAACA------------------------------------------------------------------------------------------------
GMSUG433_14 ---------------------------------------------------TGATCTGGAATAATTGGATCTTCTATAAGTATTTTAATTCGATTAGAATTAAGAACACCTTCTTCTTTTATTAAAAATGATTTAATTTATAATTCATTAATTACAAGACATGCNTTAATTATAATTTTTTTTATAGTTATACCATTTCTAATTGGAGGATTTGGAAATTGATTAATTCCTTTAATATTAGGAGCTCCTGATATAGCTTATCCACGAATAAATAATATAAGTTTTTGACTTTTACCACCTTNTATTACTNTTCTAATTTTAAGAAGATTAATTAATAAAGGTGTAGGAACAGGATGAACAGCATACCCTCCTCTATCATCCAATTTAAGACAAATAGGTTCTTCTATAGATTTTGCAATTTTCTCTTTACATATTGCTGGTTTATCTTCAATTATAGGAGCAATTAACTTTATTTCAACTATTTTAAATATATTTAATAAAAATTTAAAAATTGAAAATTTAACCCTCTTTTCTTGATCTGTTTTAATTACAACTATTCTTCTTCTTCTTTCTTTACCAGTTCTAGCTGGA---------------------------------------------------------------------------------------------------------------------
GMSUM208_15 ------------------------------------TTTATTTTTGGTATATGATCTGGAATAATTGGATCTTCTATAAGTATTTTAATTCGATTAGAATTAAGAACACCTTCTTCTTTTATTAAAAATGATTTAATTTATAATTCATTAATTACAAGACATGCTTTAATTATAATTTTTTTTATAGTTATACCATTTCTAATTGGAGGATTTGGAAATTGATTAATTCCTTTAATATTAGGAGCTCCTGATATAGCTTATCCACGAATAAATAATATAAGTTTTTGACTTTTACCACCTTCTATTACTCTTCTAATTTTAAGAAGATTAATTAATAAAGGTGTAGGAACAGGATGAACAGCATACCCTCCTCTATCATCCAATTTAAGACAAATAGGTTCTTCTATAGATTTTGCAATTTTCTCTTTACATATTGCTGGTTTATCTTCAATTATAGGAGCAATTAACTTTATTTCAACTATTTTAAATATATTTAATAAAAATTTAAAAATTGAAAATTTAACCCTCTTTTCTTGATCTGTTTTAATTACAACTATTCTTCTTCTTCTTTCTTTACCAGTTCTAGCTGGAGCAATCACAATATTATTAACAGAT---------------------------------------------------------------------------------------------
HYMNI277_14 ---------------------------ATACTTTATTTTATTTTTGGTATATGATCTGGAATAATTGGATCTTCTATAAGTATTTTAATTCGATTAGAATTAAGAACACCTTCTTCTTTTATTAAAAATGATTTAATTTATAATTCATTAATTACAAGACATGCTTTAATTATAATTTTTTTTATAGTTATACCATTTCTAATTGGAGGATTTGGAAATTGATTAATTCCTTTAATATTAGGAGCTCCTGATATAGCTTATCCACGAATAAATAATATAAGTTTTTGACTTTTACCACCTTCTATTACTCTTCTAATTTTAAGAAGATTAATTAATAAAGGTGTAGGAACAGGATGAACAGCATACCCTCCTCTATCATCCAATTTAAGACAAATAGGTTCTTCTATAGATTTTGCAATTTTCTCTTTACATATTGCCGGTTTATCTTCAATTATAGGAGCAATTAACTTTATTTCAACTATTTTAAATATATTTAATAAAAATTTAAAAATTGAAAATTTAACCCTCTTTTCTTGATCTGTTTTAATTACAACTATTCTTCTTCTTCTTTCTTTACCAGTTCTAGCTGGAGCAATCACAATATTATTAACAGATCGAAATTTAAACACATCATTTTTTGACCCTATAGGAGGAGGAGACCCAATTTTATATCAACATTTATTT------------------------
KMPKB079_18 ---------------------------------TATTTTATTTTTGGTATATGATCTGGAATAATTGGATCTTCTATAAGTATTTTAATTCGATTAGAATTAAGAACACCTTCTTCTTTTATTAAAAATGATTTAATTTATAATTCATTAATTACAAGACATGCTTTAATTATAATTTTTTTTATAGTTATACCATTTCTAATTGGAGGATTTGGAAATTGATTAATTCCTTTAATATTAGGAGCTCCTGATATAGCTTATCCACGAATAAATAATATAAGTTTTTGACTTTTACCACCTTCTATTACTCTTTTAATTTTAAGAAGATTAATTAATAAAGGTGTAGGAACAGGATGAACAGCATATCCTCCTCTATCATCCAATTTAAGACAAATAGGTTCTTCTATAGATTTTGCAATTTTCTCTTTACATATTGCTGGTTTATCTTCAATTATAGGAGCAATTAACTTTATTTCAACTATTTTAAATATATTTAATAAAAATTTAAAAATTGAAAATTTAACCCTCTTTTCTTGATCTGTTTTAATTACAACTATTCTTCTTCTTCTTTCTTTACCAGTTCTAGCTGGAGCAATCACAATATTATTAACAGATCGAAATTTAAATACATCATTTTTTGACCCTATAGGAGGAGGAGACCCAATTTTATATCAACATTTAT--------------------------
KMPKK136_19 ------------------------------CTTTATTTTATTTTTGGTATATGATCTGGAATAATTGGATCTTCTATAAGTATTTTAATTCGATTAGAATTAAGAACACCTTCTTCTTTTATTAAAAATGATTTAATTTATAATTCATTAATTACAAGACATGCTTTAATTATAATTTTTTTTATAGTTATACCATTTCTAATTGGAGGATTTGGAAATTGATTAATTCCTTTAATATTAGGAGCTCCTGATATAGCTTATCCACGAATAAATAATATAAGTTTTTGACTTTTACCACCTTCTATTACTCTTTTAATTTTAAGAAGATTAATTAATAAAGGTGTAGGAACAGGATGAACAGCATATCCTCCTCTATCATCCAATTTAAGACAAATAGGTTCTTCTATAGATTTTGCAATTTTCTCTTTACATATTGCTGGTTTATCTTCAATTATAGGAGCAATTAACTTTATTTCAACTATTTTAAATATATTTAATAAAAATTTAAAAATTGAAAATTTAACCCTCTTTTCTTGATCTGTTTTAATTACAACTATTCTTCTTCTTCTTTCTTTACCAGTTCTAGCTGGAGCAATCACAATATTATTAACAGATCGAAATTTAAATACATCATTTTTTGACCCTATAGGAGGAGGAGACCCAATTTTATATCAACATTTATT-------------------------
SCINO796_15 ---------------------------ATACTTTATTTTATTTTTGGTATATGATCTGGAATAATTGGATCTTCTATAAGTATTTTAATTCGATTAGAATTAAGAACACCTTCTTCTTTTATTAAAAATGATTTAATTTATAATTCATTAATTACAAGACATGCTTTAATTATAATTTTTTTTATAGTTATACCATTTCTAATTGGAGGATTTGGAAATTGATTAATTCCTTTAATATTAGGAGCTCCTGATATAGCTTATCCACGAATAAATAATATAAGTTTTTGACTTTTACCACCTTCTATTACTCTTCTAATTTTAAGAAGATTAATTAATAAAGGTGTAGGAACAGGATGAACAGCATACCCTCCTCTATCATCCAATTTAAGACAAATAGGTTCTTCTATAGATTTTGCAATTTTCTCTTTACATATTGCCGGTTTATCTTCAATTATAGGAGCAATTAACTTTATTTCAACTATTTTAAATATATTTAATAAAAATTTAAAAATTGAAAATTTAACCCTCTTTTCTTGATCTGTTTTAATTACAACTATTCTTCTTCTTCTTTCTTTACCAGTTCTAGCTGGAGCAATCACAATATTATTAACAGATCGAAATTTAAACACATCATTTTTTGACCCTATAGGAGGAGGAGACCCAATTTTATATCAACATTTATTT------------------------
SMTPR1918_16 ---------------------------ATACTTTATTTTATTTTTGGTATATGATCTGGAATAATTGGATCTTCTATAAGTATTTTAATTCGATTAGAATTAAGAACACCTTCTTCTTTTATTAAAAATGATTTAATTTATAATTCATTAATTACAAGACATGCTTTAATTATAATTTTTTTTATAGTTATACCATTTCTAATTGGAGGATTTGGAAATTGATTAATTCCTTTAATATTAGGAGCTCCTGATATAGCTTATCCACGAATAAATAATATAAGTTTTTGACTTTTACCACCTTCTATTACTCTTCTAATTTTAAGAAGATTAATTAATAAAGGTGTAGGAACAGGATGAACAGCATACCCTCCTCTATCATCCAATTTAAGACAAATAGGTTCTTCTATAGATTTTGCAATTTTCTCTTTACATATTGCCGGTTTATCTTCAATTATAGGAGCAATTAACTTTATTTCAACTATTTTAAATATATTTAATAAAAATTTAAAAATTGAAAATTTAACCCTCTTTTCTTGATCTGTTTTAATTACAACTATTCTTCTTCTTCTTTCTTTACCAGTTCTAGCTGGAGCAATCACAATA---------------------------------------------------------------------------------------------------------
SMTPR4239_16 ---------------------------ATACTTTATTTTATTTTTGGTATATGATCTGGAATAATTGGATCTTCTATAAGTATTTTAATTCGATTAGAATTAAGAACACCTTCTTCTTTTATTAAAAATGATTTAATTTATAATTCATTAATTACAAGACATGCTTTAATTATAATTTTTTTTATAGTTATACCATTTCTAATTGGAGGATTTGGAAATTGATTAATTCCTTTAATATTAGGAGCTCCTGATATAGCTTATCCACGAATAAATAATATAAGTTTTTGACTTTTACCACCTTCTATTACTCTTTTAATTTTAAGAAGATTAATTAATAAAGGTGTAGGAACAGGATGAACAGCATATCCTCCTCTATCATCCAATTTAAGACAAATAGGTTCTTCTATAGATTTTGCAATTTTCTCTTTACATATTGCTGGTTTATCTTCAATTATAGGAGCAATTAACTTTATTTCAACTATTTTAAATATATTTAATAAAAATTTAAAAATTGAAAATTTAACCCTCTTTTCTTGATCTGTTTTAATTACAACTATTCTTCTTCTTCTTTCTTTACCAGTTCTAGCTGGAGCAATCACAATA---------------------------------------------------------------------------------------------------------
GBMNC44151_20 ---------------------------ATACTTTATTTTATTTTTGGTATATGATCTGGAATAATTGGATCTTCTATAAGTGTTTTAATTCGTTTAGAATTAAGAACACCATCCTCTTTTATTAAAAATGATTTAATTTATAATTCATTAATTACAAGACATGCTTTAATTATAATTTTTTTTATAGTTATACCATTTCTAATTGGAGGATTTGGAAATTGATTAATTCCTTTAATATTAGGAGCTCCTGATATAGCTTACCCACGAATAAATAATATAAGTTTTTGACTTTTACCACCTTCTATTTCTCTTCTAATTTTAAGTAGATTAATCAACAAAGGTGTAGGAACAGGATGAACAGCATACCCTCCTTTATCATCTAACTTAAGACAAATAGGTTCTTCTATAGATTTTGCAATTTTTTCTTTACATATTGCTGGTTTATCTTCAATTATAGGAGCAATTAACTTTATTTCAACTATTTTAAATTTATTTAATAAAAATTTAAAAATTGAAAATTTAACTCTTTTTTCTTGATCTGTTTTAATTACAACTATTCTTCTTCTTCTTTCCTTACCAGTTCTAGCTGGAGCAATCACAATA---------------------------------------------------------------------------------------------------------
GMEGC190_14 ------------------------------------TTCTTATTTGGTATATGATCTGGAATAATAGGTTCATCTTTAAGTTTATTAATTCGTATTGAATTAAGTTCTCCATCTTCATTTATTAAAAATGACTTAATCTTTAATTCTTTAATTACAAGACATGCTTTAATTATAATTTTCTTTATAGTTATACCTTTTCTTATTGGAGGATTTGGAAATTGACTTATTCCTTTAATATTAGGTGCCCCTGATATAGCTTACCCCCGAATAAATAATATAAGATTTTGACTTTTACCCCCTTCTATTTCTCTATTAATTTTAAGAAGATTTATTAATAAAGGTGTGGGGACAGGCTGAACAGCTTACCCACCTCTATCCTCAAATTTAGGTCAAATAGGTTCGTCAATAGATTTTGCAATTTTTTCTTTACATATTGCTGGAATTTCTTCAATTATAGGAGCAATTAATTTTATTTCAACTATTTTAAATATATTTAATAAAAATCTAAAAATCGTTAATTTAACTCTTTTTTCTTGATCAGTTTTAATTACTACAATTCTTCTCCTTCTTTCCCTTCCAGTTTTAGCAGGAGCAATTACTATACTTTTA---------------------------------------------------------------------------------------------------
GMEGC192_14 ---------------------------ATACTATATTTCTTATTTGGTATATGATCTGGAATAATAGGTTCATCTTTAAGTTTATTAATTCGTATTGAATTAAGTTCTCCATCTTCATTTATTAAAAATGACTTAATCTTTAATTCTTTAATTACAAGACATGCTTTAATTATAATTTTCTTTATAGTTATACCTTTTCTTATTGGAGGATTTGGAAATTGACTTATTCCTTTAATATTAGGTGCCCCTGATATAGCTTACCCCCGAATAAATAATATAAGATTTTGACTTTTACCCCCTTCTATTTCTCTATTAATTTTAAGAAGATTTATTAATAAAGGTGTGGGGACAGGCTGAACAGCTTACCCACCTCTATCCTCAAATTTAGGTCAAATAGGTTCGTCAATAGATTTTGCAATTTTTTCTTTACATATTGCTGGAATTTCTTCAATTATAGGAGCAATTAATTTTATTTCAACTATTTTAAATATATTTAATAAAAATCTAAAAATCGTTAATTTAACTCTTTTTTCTTGATCAGTTTTAATTACTACAATTCTTCTCCTTCTTTCCCTTCCAGTT------------------------------------------------------------------------------------------------------------------------------
GMEGJ585_14 ---------------------------ATACTATATTTCTTATTTGGTATATGATCTGGAATAATAGGTTCATCTTTAAGTTTATTAATTCGTATTGAATTAAGTTCTCCATCTTCATTTATTAAAAATGACTTAATCTTTAATTCTTTAATTACAAGACATGCTTTAATTATAATTTTCTTTATAGTTATACCTTTTCTTATTGGAGGATTTGGAAATTGACTTATTCCTTTAATATTAGGTGCCCCTGATATAGCTTACCCCCGAATAAATAATATAAGATTTTGACTTTTACCCCCTTCTATTTCTCTATTAATTTTAAGAAGATTTATTAATAAAGGTGTGGGGACAGGCTGAACAGCTTACCCACCTCTATCCTCAAATTTAGGTCAAATAGGTTCGTCAATAGATTTTGCAATTTTTTCTTTACATATTGCTGGAATTTCTTCAATTATAGGAGCAATTAATTTTATTTCAACTATTTTAAATATATTTAATAAAAATCTAAAAATCGTTAATTTAACTCTTTTTTCTTGATCAGTTTTAATTACTACAATTCTTCTCCTTCTTTCCCTTCCAGTTTTAGCAGGAGCAATTACTATACTTTTAACT------------------------------------------------------------------------------------------------
FISYM096_14 ---------------------------ATAATATATTTTATTTTTGGTATATGATCTGGAATATTAGGATCATCATTAAGAATATTAATTCGTATCGAATTAAGAACCCCATCTTCATTTATTAAAAATGATTTAATTTTTAATTCCTTAATTACAAGACATGCATTAATTATAATTTTCTTTATAGTCATACCTTTTTTAATTGGAGGATTTGGAAATTGATTAATCCCATTAATATTAGGAGCCCCTGATATAGCCTACCCTCGAATAAATAATATAAGATTTTGATTACTCCCTCCTTCAATTACTTTACTAATTTTAAGTAGTTTTATTGATAAAGGAGTAGGAACAGGATGAACTGCTTACCCCCCTCTATCTTCAAATTTAGGACAAATAGGTGCATCAATAGATTTTGCAATTTTCTCTTTACATATTGCTGGAATCTCTTCAATCATAGGAGCAATTAATTTTATTTCAACTATTTTAAATATATTTAATAAAAATTTAAAAATTATTAATTTAACTCTTTTTTCTTGATCTGTTTTAATTACAACAATTTTACTTCTTTTATCTCTACCAGTTCTAGCAGGAGCAATTACTATACTTTTAACTGATCGAAACTTAAATACTTCATTTTTTGATCCTATAGGAGGTGGAGATCCTATTTTATATCAACATTTATTC------------------------
GMBUF742_14 ---------------------------ATAATATATTTTATTTTTGGTATATGATCTGGAATATTAGGATCATCATTAAGAATATTAATTCGTATCGAATTAAGAACCCCATCTTCATTTATTAAAAATGATTTAATTTTTAATTCCTTAATTACAAGACATGCATTAATTATAATTTTCTTTATAGTTATACCTTTTTTAATTGGAGGATTTGGAAATTGATTAATCCCATTAATATTAGGAGCCCCTGATATAGCCTACCCTCGAATAAATAATATAAGATTTTGATTACTCCCTCCTTCAATTACTTTACTAATTTTAAGTAGTTTTATCGATAAAGGAGTAGGAACAGGATGAACTGCTTACCCCCCTCTATCTTCAAATTTAGGACAAATAGGTGCATCAATAGATTTTGCAATTTTCTCTTTACATATTGCTGGAATCTCTTCAATCATAGGAGCAATTAATTTTATTTCAACTATTTTAAATATATTTAATAAAAATTTAAAAATTATTAATTTAACTCTTTTTTCTTGATCTGTTTTAATTACAACAATTTTACTTCTTTTATCTCTACCAGTTCTAGCAGGAGCAATTACTATACTTTTAACT------------------------------------------------------------------------------------------------
ACUFI1536_14 ---------------------------ATAATATATTTTATTTTTGGTATATGATCTGGAATAATAGGATCATCTTTAAGTTTATTAATTCGTATTGAATTAAGATCCCCATCCTCATTAATTAATAATGATTTAATTTTTAATTCTATCATTACAAGACATGCACTAATTATAATTTTTTTTATAGTTATACCTTTTCTTATTGGAGGATTTGGAAATTGATTAATTCCTTTAATATTAGGATCACCTGATATAGCATATCCTCGTATAAATAATATAAGATTTTGATTACTCCCTCCCTCTATTTCCTTATTAATTTTAAGAAGCTTTATTAATAAAGGTGTAGGAACTGGTTGAACAGCCTACCCTCCACTATCTTCAAACCTAGGACAAATAGGATCATCAATAGATTTCGCAATCTTTTCTTTACACATTGCTGGTCTTTCTTCTATTATAGGTGCAATTAATTTTATTTCAACTATTTTAAATATATATAATAAAAATTTAAAAATTATTAATTTAACCCTTTTCTCTTGATCTGTATTAATTACTACAATTCTTCTTCTTCTATCTCTTCCAGTTTTAGCAGGAGCTATTACTATACTTTTAACTGATCGTAACTTAAATACTTCATTTTTTGACCCCATAGGAGGAGGAGACCCAATTTTATTTCAACATTTATTT------------------------
SIIP8472_24 ---------------------------ATAATATATTTTATTTTTGGTATATGATCTGGAATAATAGGATCATCTTTAAGTTTATTAATTCGTATTGAATTAAGATCCCCATCCTCATTAATTAATAATGATTTAATTTTTAATTCTATCATTACAAGACATGCACTAATTATAATTTTTTTTATAGTTATACCTTTTCTTATTGGAGGATTTGGAAATTGATTAATTCCTTTAATATTAGGATCACCTGATATAGCATATCCTCGTATAAATAATATAAGATTTTGATTACTCCCTCCCTCTATTTCCTTATTAATTTTAAGAAGCTTTATTAATAAAGGTGTAGGAACTGGTTGAACAGCCTACCCTCCACTATCTTCAAACCTAGGACAAATAGGATCATCAATAGATTTCGCAATCTTTTCTTTACACATTGCTGGTCTTTCTTCTATTATAGGTGCAATTAATTTTATTTCAACTATTTTAAATATATATAATAAAAATTTAAAAATTATTAATTTAACCCTTTTCTCTTGATCTGTATTAATTACTACAATTCTTCTTCTTCTATCTCTTCCAGTTTTAGCAGGAGCTATTACTATACTTTTAACTGATCGTAACTTAAATACTTCATTTTTTGACCCCATAGGAGGAGGAGACCCAATTTTATTTCAACATTTATTT------------------------
SIIP9705_24 ---------------------------ATAATATATTTTATTTTTGGTATATGATCTGGAATAATAGGATCATCTTTAAGTTTATTAATTCGTATTGAATTAAGATCCCCATCCTCATTAATTAATAATGATTTAATTTTTAATTCTATCATTACAAGACATGCACTAATTATAATTTTTTTTATAGTTATACCTTTTCTTATTGGAGGATTTGGAAATTGATTAATTCCNTTAATATTAGGATCANCTGATATAGCATATCCTCGTATAAATAATATAAGATTTTGATTACTCCCTCCCTCTATTTCNTTATTAATTTTAAGAAGTTTTATTAATAAAGGTGTAGGAACTGGTTGAACAGCCTACCCTCCACTATCTTCAAACCTAGGACAAATAGGATCATCAATAGATTTCGCAATCTTTTCTTTACACATTGCTGGTCTTTCTTCTATTATAGGTGCAATTAATTTTATTTCAACTATTTTAAATATATATAATAAAAATTTAAAAATTATTAATTTAACCCTTTTCTCTTGATCTGTATTAATTACTACAATTCTTCTTCTTCTATCTCTTCCAGTTTTAGCAGGANCTATTACTATACTTTTAACTGATCGTAACTTAAATACTTCATTTTTTGA---CATAGGAGGAGGAGACCCAATNTTATTTCAACATTTATTT------------------------
GMPVA2885_23 ------------------------------TTATATTTTATTTTCGGTATATGATCTGGAATAATAGGTTCATCTTTAAGTCTATTAATTCGTATTGAATTAAGTTCACCATCTTCATTCATTAAAAATGATTTAATTTTTAATTCTTTAATTACAAGTCATGCACTAATTATAATTTTTTTTATAGTAATACCTTTCTTAATTGGAGGATTTGGAAATTGATTAATTCCCCTAATACTAGGAGCCCCTGATATAGCTTACCCTCGAATAAATAACATAAGATTTTGATTACTCCCCCCTTCCATCTCATTATTAATTTTAAGAAGATTTGTTAATAAAGGTGTAGGTACAGGTTGAACAGCTTACCCACCCTTATCTTCAAACTTAGGTCAAATAGGTTCATCAATAGATTTTGCAATTTTTTCTTTACATATTGCTGGAATTTCTTCAATCATAGGAGCAATTAATTTTATCTCCACTATTTTAAACATATTTAATAAAAATTTAAAAATTGTTAACTTAACTCTTTTTTCCTGATCTGTTTTAATCACAACAATTCTTCTCCTCCTATCTCTCCCAGTTTTAGCAGGAGCAATTACTATACTTTTAACTGACCGTAACCTTAATACTTCATTTTTTGATCCAATAGGAGGAGGGGACCCAATTTTATATCAACATTTATT-------------------------
GMPVA8059_23 ------------------------------TTATATTTTATTTTCGGTATATGATCTGGAATAATAGGTTCATCTTTAAGTCTATTAATTCGTATTGAATTAAGTTCACCATCTTCATTCATTAAAAATGATTTAATTTTTAACTCTTTAATTACAAGTCATGCACTAATTATAATTTTTTTTATAGTAATACCTTTCTTAATTGGAGGATTTGGAAATTGATTAATTCCCCTAATACTAGGAGCCCCTGATATAGCTTACCCTCGAATAAATAACATAAGATTTTGATTACTCCCCCCTTCCATCTCATTATTAATTTTAAGAAGATTTGTTAATAAAGGTGTAGGTACAGGTTGAACAGCTTACCCACCCTTATCTTCAAACTTAGGTCAAATAGGTTCATCAATAGATTTTGCAATTTTTTCTTTACATATTGCTGGAATTTCTTCAATCATAGGAGCAATTAATTTTATCTCCACTATTTTAAACATATTTAATAAAAATTTAAAAATTGTTAACTTAACTCTTTTTTCCTGATCTGTTTTAATCACAACAATTCTTCTCCTCCTATCTCTCCCAGTTTTAGCAGGAGCAATTACTATACTTTTAACTGACCGTAACCTTAATACTTCATTTTTTGATCCAATAGGAGGGGGGGACCCAATTTTATATCAACATTTATT-------------------------
GMPVA9137_23 ------------------------------TTATATTTTATTTTCGGTATATGATCTGGAATAATAGGTTCATCTTTAAGTCTATTAATTCGTATTGAATTAAGTTCGCCATCTTCATTCATTAAAAATGATTTAATTTTTAACTCTTTAATTACAAGTCATGCACTAATTATAATTTTTTTTATAGTAATACCTTTCTTAATTGGAGGATTTGGAAATTGATTAATTCCCCTAATACTAGGAGCCCCTGATATAGCTTACCCTCGAATAAATAACATAAGATTTTGATTACTCCCCCCTTCCATCTCATTATTAATTTTAAGAAGATTTGTTAATAAAGGTGTAGGTACAGGTTGAACAGCTTACCCACCCTTATCTTCAAACTTAGGTCAAATAGGTTCATCAATAGATTTTGCAATTTTTTCTTTACATATTGCTGGAATTTCTTCAATCATAGGAGCAATTAATTTTATCTCCACTATTTTAAACATATTTAATAAAAATTTAAAAATTGTTAACTTAACTCTTTTTTCCTGATCTGTTTTAATCACAACAATTCTTCTCCTCCTATCTCTCCCAGTTTTAGCAGGAGCAATTACTATACTTTTAACTGACCGTAACCTTAATACTTCATTTTTTGATCCAATAGGAGGGGGGGACCCAATTTTATATCAACATTTATT-------------------------
GMPVA9140_23 ---------AATCATAAAGATATTGGTATATTATATTTTATTTTCGGTATATGATCTGGAATAATAGGTTCATCTTTAAGTCTATTAATTCGTATTGAATTAAGTTCACCATCTTCATTCATTAAAAATGATTTAATTTTTAACTCTTTAATTACAAGTCATGCACTAATTATAATTTTTTTTATAGTAATACCTTTCTTAATTGGAGGATTTGGAAATTGATTAATTCCCCTAATACTAGGAGCCCCTGATATAGCTTACCCTCGAATAAATAACATAAGATTTTGATTACTCCCCCCTTCCATCTCATTATTAATTTTAAGAAGATTTGTTAATAAAGGTGTAGGTACAGGTTGAACAGCTTACCCACCCTTATCTTCAAACTTAGGTCAAATAGGTTCATCAATAGATTTTGCAATTTTTTCTTTACATATTGCTGGAATTTCTTCAATCATAGGAGCAATTAATTTTATCTCCACTATTTTAAACATATTTAATAAAAATTTAAAAATTGTTAACTTAACTCTTTTTTCCTGATCTGTTTTAGTCACAACAATTCTTCTCCTCCTATCTCTCCCAGTTTTAGCAGGAGCAATTACTATACTTTTAACTGACCGTAACCTTAATACTTCATTTTTTGATCCAATAGGAGGGGGGGACCCAATTTTATATCAACATTTATTTTG----------------------
GMPVA9141_23 ------------------------------TTATATTTTATTTTCGGTATATGATCTGGAATAATAGGTTCATCTTTAAGTCTATTAATTCGTATTGAATTAAGTTCACCATCTTCATTCATTAAAAATGATTTAATTTTTAACTCTTTAATTACAAGTCATGCACTAATTATAATTTTTTTTATAGTAATACCTTTCTTAATTGGAGGATTTGGAAATTGATTAATTCCCCTAATACTAGGAGCCCCTGATATAGCTTACCCTCGAATAAATAACATAAGATTTTGATTACTCCCCCCTTCCATCTCATTATTAATTTTAAGAAGATTTGTTAATAAAGGTGTAGGTACAGGTTGAACAGCTTACCCACCCTTATCTTCAAACTTAGGTCAAATAGGTTCATCAATAGATTTTGCAATTTTTTCTTTACATATTGCTGGAATTTCTTCAATCATAGGAGCAATTAATTTTATCTCCACTATTTTAAACATATTTAATAAAAATTTAAAAATTGTTAACTTAACTCTTTTTTCCTGATCTGTTTTAATCACAACAATTCTTCTCCTCCTATCTCTCCCAGTTTTAGCAGGAGCAATTACTATACTTTTAACTGACCGTAACCTTAATACTTCATTTTTTGATCCAATAGGAGGGGGAGACCCAATTTTATATCAACATTTAT--------------------------
GBMNE64208_22 ---------------------------ATACTATATTTTATATTTGGTATATGATCAGGAATAATTGGATCATCTATAAGATTACTAGTTCGATTTGAATTAAGATCACCTTCATCAGTAATTAAAAATGATTTAATTTATAACTCTTTAATTACAAGTCATGCCTTAGTCATAATTTTCTTTATAATTATACCATTCTTAATTGGTGGATTTGGAAATTGATTAATTCCATTAACCTTAGGAGCTCCAGATATAGCATATCCACGTATAAATAATATAAGATTTTGACTACTACCACCTTCAATTTTTATACTAATTTCAAGAAGATTAATTAATAAAGGGGTTGGAACTGGATGAACTGCATACCCTCCTTTATCATCTAATCTAGGACAAATAGGAATATCAATAGATTTAGCTATTTTCTCATTACATATCGCAGGAATTTCCTCAATTATAGGAGCTATTAATTTTATTTCAACCATTACAAATATATTTAATTTAAATTTAAAAATTATAATTTTAACTTTATTTTCATGATCAGTATTAATTACAACTATTTTACTATTATTATCTCTTCCTGTATTAGCAGGAGCTATCACAATATTATTAACAGATCGAAATTTAAATACATCATTTTTTGAACCAATAGGAGGGGGAGATCCAATTTTAT--------------------------------------
GBMNE64130_22 ---------------------------ATACTATATTTTATATTTGGTATATGATCAGGAATAATTGGATCATCTATAAGATTACTAGTTCGATTTGAATTAAGATCACCTTCATCAGTAATTAAAAATGATTTAATTTATAACTCTTTAATTACAAGTCATGCCTTAGTCATAATTTTCTTTATAATTATACCATTCTTAATTGGTGGATTTGGAAATTGATTAATTCCATTAACCTTAGGAGCTCCAGATATAGCATATCCACGTATAAATAATATAAGATTTTGACTACTACCACCTTCAATTTTTATACTAATTTCAAGAAGATTAATTAATAAAGGGGTTGGAACTGGATGAACTGCATACCCTCCTTTATCATCTAATCTAGGACAAATAGGAATATCAATAGATTTAGCTATTTTCTCATTACATATCGCAGGAATTTCCTCAATTATAGGAGCTATTAATTTTATTTCAACCATTACAAATATATTTAATTTAAATTTAAAAATTATAATTTTAACTTTATTTTCATGATCAGTATTAATTACAACTATTTTACTATTATTATCTCTTCCTGTATTAGCAGGAGCTATCACAATATTATTAACAGATCGAAATTTAAATACATCATTTTTTGAACCAATAGGAG--------------------------------------------------------
GMSVB1440_23 ------------------------------CTATATTTTATATTTGGTATATGATCAGGAATAATTGGATCATCTATAAGATTACTAGTTCGATTTGAATTAAGATCACCTTCATCAGTAATTAAAAATGATTTAATTTATAACTCTTTAATTACAAGTCATGCCTTAGTCATAATTTTCTTTATAATTATACCATTCTTAATTGGTGGATTTGGAAATTGATTAATTCCATTAACCTTAGGAGCTCCAGATATAGCATATCCACGTATAAATAATATAAGATTTTGACTACTACCACCTTCAATTTTTATACTAATTTCAAGAAGATTAATTAATAAGGGGGTTGGAACTGGATGAACTGCATACCCTCCTTTATCATCTAATCTAGGACAAATAGGAATATCAATAGATTTAGCTATTTTCTCATTACATATCGCAGGAATTTCCTCAATTATAGGAGCTATTAATTTTATTTCAACCATTACAAATATATTTAATTTAAATTTAAAAATTTATAATTTAACTTTATTTTCATGATCAGTATTAATTACAACTATTTTACTATTATTATCTCTTCCTGTATTAGCAGGAGCTATCACAATATTATTAACAGATCGAAATTTAAATACATCATTTTTTGAACCAATAGGAGGAGGAGATCCAATTTTATATCAACATTTAT--------------------------
GMSVB3276_23 ------------------------------CTATATTTTATATTTGGTATATGATCAGGAATAATTGGATCATCTATAAGATTACTAGTTCGATTTGAATTAAGATCACCTTCATCAGTAATTAAAAATGATTTAATTTATAACTCTTTAATTACAAGTCATGCCTTAGTCATAATTTTCTTTATAATTATACCATTCTTAATTGGTGGATTTGGAAATTGATTAATTCCATTAACCTTAGGAGCTCCAGATATAGCATATCCACGTATAAATAATATAAGATTTTGACTACTACCACCTTCAATTTTTATACTAATTTCAAGAAGATTAATTAATAAAGGGGTTGGAACTGGATGAACTGCATACCCTCCTTTATCATCTAATCTAGGACAAATAGGAATATCAATAGATTTAGCTATTTTCTCATTACATATCGCAGGAATTTCCTCAATTATAGGAGCTATTAATTTTATTTCAACCATTACAAATATATTTAATTTAAATTTAAAAATTTATAATTTAACTTTATTTTCATGATCAGTATTAATTACAACTATTTTACTATTATTATCTCTTCCTGTATTAGCAGGAGCTATCACAATATTATTAACAGATCGAAATTTAAATACATCATTTTTTGAACCAATAGGAGGGGGAGATCCAATTTTATATCAACATTTATT-------------------------
GMSVB3340_23 ------------------------------CTATATTTTATATTTGGTATATGATCAGGAATAATTGGATCATCTATAAGATTACTAGTTCGATTTGAATTAAGATCACCTTCATCAGTAATTAAAAATGATTTAATTTATAACTCTTTAATTACAAGTCATGCCTTAGTCATAATTTTCTTTATAATTATACCATTCTTAATTGGTGGATTTGGAAATTGATTAATTCCATTAACCTTAGGAGCTCCAGATATAGCATATCCACGTATAAATAATATAAGATTTTGACTACTACCACCTTCAATTTTTATACTAATTTCAAGAAGATTAATTAATAAGGGGGTTGGAACTGGATGAACTGCATACCCTCCTTTATCATCTAATCTAGGACAAATAGGAATATCAATAGATTTAGCTATTTTCTCATTACATATCGCAGGAATTTCCTCAATTATAGGAGCTATTAATTTTATTTCAACCATTACAAATATATTTAATTTAAATTTAAAAATTTATAATTTAACTTTATTTTCATGATCAGTATTAATTACAACTATTTTACTATTATTATCTCTTCCTGTATTAGCAGGAGCTATCACAATATTATTAACAGATCGAAATTTAAATACATCATTTTTTGAACCAATAGGAGGAGGAGATCCAATTTTATATCAACATTTAT--------------------------
GMSVB3376_23 ------------------------------CTATATTTTATATTTGGTATATGATCAGGAATAATTGGATCATCTATAAGATTACTAGTTCGATTTGAATTAAGATCACCTTCATCAGTAATTAAAAATGATTTAATTTATAACTCTTTAATTACAAGTCATGCCTTAGTCATAATTTTCTTTATAATTATACCATTCTTAATTGGTGGATTTGGAAATTGATTAATTCCATTAACCTTAGGAGCTCCAGATATAGCATATCCACGTATAAATAATATAAGATTTTGACTACTACCACCTTCAATTTTTATACTAATTTCAAGAAGATTAATTAATAAGGGGGTTGGAACTGGATGAACTGCATACCCTCCTTTATCATCTAATCTAGGACAAATAGGAATATCAATAGATTTAGCTATTTTCTCATTACATATCGCAGGAATTTCCTCAATTATAGGAGCTATTAATTTTATTTCAACCATTACAAATATATTTAATTTAAATTTAAAAATTTATAATTTAACTTTATTTTCATGATCAGTATTAATTACAACTATTTTACTATTATTATCTCTTCCTGTATTAGCAGGAGCTATCACAATATTATTAACAGATCGAAATTTAAATACATCATTTTTTGAACCAATAGGAGGAGGAGATCCAATTTTATATCAACATTTAT--------------------------
GMSVB3412_23 ------------------------------CTATATTTTATATTTGGTATATGATCAGGAATAATTGGATCATCTATAAGATTACTAGTTCGATTTGAATTAAGATCACCTTCATCAGTAATTAAAAATGATTTAATTTATAACTCTTTAATTACAAGTCATGCCTTAGTCATAATTTTCTTTATAATTATACCATTCTTAATTGGTGGATTTGGAAATTGATTAATTCCATTAACCTTAGGAGCTCCAGATATAGCATATCCACGTATAAATAATATAAGATTTTGACTACTACCACCTTCAATTTTTATACTAATTTCAAGAAGATTAATTAATAAGGGGGTTGGAACTGGATGAACTGCATACCCTCCTTTATCATCTAATCTAGGACAAATAGGAATATCAATAGATTTAGCTATTTTCTCATTACATATCGCAGGAATTTCCTCAATTATAGGAGCTATTAATTTTATTTCAACCATTACAAATATATTTAATTTAAATTTAAAAATTTATAATTTAACTTTATTTTCATGATCAGTATTAATTACAACTATTTTACTATTATTATCTCTTCCTGTATTAGCAGGAGCTATCACAATATTATTAACAGATCGAAATTTAAATACATCATTTTTTGAACCAATAGGAGGAGGAGATCCAATTTTATATCAACATTTAT--------------------------
GMSVB3562_23 ------------------------------CTATATTTTATATTTGGTATATGATCAGGAATAATTGGATCATCTATAAGATTACTAGTTCGATTTGAATTAAGATCACCTTCATCAGTAATTAAAAATGATTTAATTTATAACTCTTTAATTACAAGTCATGCCTTAGTCATAATTTTCTTTATAATTATACCATTCTTAATTGGTGGATTTGGAAATTGATTAATTCCATTAACCTTAGGAGCTCCAGATATAGCATATCCACGTATAAATAATATAAGATTTTGACTACTACCACCTTCAATTTTTATACTAATTTCAAGAAGATTAATTAATAAAGGGGTTGGAACTGGATGAACTGCATACCCTCCTTTATCATCTAATCTAGGACAAATAGGAATATCAATAGATTTAGCTATTTTCTCATTACATATCGCAGGAATTTCCTCAATTATAGGAGCTATTAATTTTATTTCAACCATTACAAATATATTTAATTTAAATTTAAAAATTTATAATTTAACTTTATTTTCATGATCAGTATTAATTACAACTATTTTACTATTATTATCTCTTCCTGTATTAGCAGGAGCTATCACAATATTATTAACAGATCGAAATTTAAATACATCATTTTTTGAACCAATAGGAGGGGGAGATCCAATTTTATATCAACATTTAT--------------------------
GMSVB3659_23 ------------------------------CTATATTTTATATTTGGTATATGATCAGGAATAATTGGATCATCTATAAGATTACTAGTTCGATTTGAATTAAGATCACCTTCATCAGTAATTAAAAATGATTTAATTTATAACTCTTTAATTACAAGTCATGCCTTAGTCATAATTTTCTTTATAATTATACCATTCTTAATTGGTGGATTTGGAAATTGATTAATTCCATTAACCTTAGGAGCTCCAGATATAGCATATCCACGTATAAATAATATAAGATTTTGACTACTACCACCTTCAATTTTTATACTAATTTCAAGAAGATTAATTAATAAAGGGGTTGGAACTGGATGAACTGCATACCCTCCTTTATCATCTAATCTAGGACAAATAGGAATATCAATAGATTTAGCTATTTTCTCATTACATATCGCAGGAATTTCCTCAATTATAGGAGCTATTAATTTTATTTCAACCATTACAAATATATTTAATTTAAATTTAAAAATTTATAATTTAACTTTATTTTCATGATCAGTATTAATTACAACTATTTTACTATTATTATCTCTTCCTGTATTAGCAGGAGCTATCACAATATTATTAACAGATCGAAATTTAAATACATCATTTTTTGAACCAATAGGAGGGGGAGATCCAATTTTATATCAACATTTAT--------------------------
GMSVD2742_23 ------------------------------CTATATTTTATATTTGGTATATGATCAGGAATAATTGGATCATCTATAAGATTACTAGTTCGATTTGAATTAAGATCACCTTCATCAGTAATTAAAAATGATTTAATTTATAACTCTTTAATTACAAGTCATGCCTTAGTCATAATTTTCTTTATAATTATACCATTCTTAATTGGTGGATTTGGAAATTGATTAATTCCATTAACCTTAGGAGCTCCAGATATAGCATATCCACGTATAAATAATATAAGATTTTGACTACTACCACCTTCAATTTTTATACTAATTTCAAGAAGATTAATTAATAAGGGGGTTGGAACTGGATGAACTGCATACCCTCCTTTATCATCTAATCTAGGACAAATAGGAATATCAATAGATTTAGCTATTTTCTCATTACATATCGCAGGAATTTCCTCAATTATAGGAGCTATTAATTTTATTTCAACCATTACAAATATATTTAATTTAAATTTAAAAATTTATAATTTAACTTTATTTTCATGATCAGTATTAATTACAACTATTTTACTATTATTATCTCTTCCTGTATTAGCAGGAGCTATCACAATATTATTAACAGATCGAAATTTAAATACATCATTTTTTGAACCAATAGGAGGAGGAGATCCAATTTTATATCAACATTTATT-------------------------
SDRBD700_15 ---------------------------ATACTATATTTTATATTTGGTATATGATCAGGAATAATTGGATCATCTATGAGATTACTAGTTCGATTTGAATTAAGATCACCTTCATCAGTAATTAAAAATGATTTAATTTATAACTCTTTAATTACAAGTCATGCCTTAGTCATAATTTTCTTTATAATTATACCATTCTTAATTGGTGGATTTGGAAATTGATTAATTCCATTAACCTTAGGAGCTCCAGATATAGCATATCCACGTATAAATAATATAAGATTTTGACTACTACCACCTTCAATTTTTATACTAATTTCAAGAAGATTAATTAATAAAGGGGTTGGAACTGGATGAACTGCATACCCTCCTTTATCATCTAATCTAGGACAAATAGGAATATCAATAGATTTAGCTATTTTCTCATTACATATCGCAGGAATTTCCTCAATTATAGGAGCTATTAATTTTATTTCAACCATTACAAATATATTTAATTTAAATTTAAAAATTTATAATTTAACTTTATTTTCATGATCAGTATTAATTACAACTATTTTACTATTATTATCTCTTCCTGTATTAGCAGGAGCTATCACAATATTATTAACAGAT---------------------------------------------------------------------------------------------
SDRBJ059_15 ------------------------------------TTTATATTTGGTATATGATCAGGAATAATTGGATCATCTATAAGATTACTAGTTCGATTTGAATTAAGATCACCTTCATCAGTAATTAAAAATGATTTAATTTATAACTCTTTAATTACAAGTCATGCCTTAGTCATAATTTTCTTTATAATTATACCATTCTTAATTGGTGGATTTGGAAATTGATTAATTCCATTAACCTTAGGAGCTCCAGATATAGCATATCCACGTATAAATAATATAAGATTTTGACTACTACCACCTTCAATTTTTATACTAATTTCAAGAAGATTAATTAATAAAGGGGTTGGAACTGGATGAACTGCATACCCTCCTTTATCATCTAATCTAGGACAAATAGGAATATCAATAGATTTAGCTATTTTCTCATTACATATCGCAGGAATTTCCTCAATTATAGGAGCTATTAATTTTATTTCAACCATTACAAATATATTTAATTTAAATTTAAAAATTTATAATTTAACTTTATTTTCATGATCAGTATTAATTACAACTATTTTACTATTATTATCTCTTCCTGTATTAGCAGGAGCTATCACAATATTATTAACAGATCGA------------------------------------------------------------------------------------------
SDRBJ074_15 ---------------------------ATACTATATTTTATATTTGGTATATGATCAGGAATAATTGGATCATCTATAAGATTACTAGTTCGATTTGAATTAAGATCACCTTCATCAGTAATTAAAAATGATTTAATTTATAACTCTTTAATTACAAGTCATGCCTTAGTCATAATTTTCTTTATAATTATACCATTCTTAATTGGTGGATTTGGAAATTGATTAATTCCATTAACCTTAGGAGCTCCAGATATAGCATATCCACGTATAAATAATATAAGATTTTGACTACTACCACCTTCAATTTTTATACTAATTTCAAGAAGATTAATTAATAAAGGGGTTGGAACTGGATGAACTGCATACCCTCCTTTATCATCTAATCTAGGACAAATAGGAATATCAATAGATTTAGCTATTTTCTCATTACATATCGCAGGAATTTCCTCAATTATAGGAGCTATTAATTTTATTTCAACCATTACAAATATATTTAATTTAAATTTAAAAATTTATAATTTAACTTTATTTTCATGATCAGTATTAATTACAACTATTTTACTATTATTATCTCTTCCTGTATTAGCAGGAGCTATCACAATATTATTAACA------------------------------------------------------------------------------------------------
SDRBJ155_15 ---------------------------ATACTATATTTTATATTTGGTATATGATCAGGAATAATTGGATCATCTATAAGATTACTAGTTCGATTTGAATTAAGATCACCTTCATCAGTAATTAAAAATGATTTAATTTATAACTCTTTAATTACAAGTCATGCCTTAGTCATAATTTTCTTTATAATTATACCATTCTTAATTGGTGGATTTGGAAATTGATTAATTCCATTAACCTTAGGAGCTCCAGATATAGCATATCCACGTATAAATAATATAAGATTTTGACTACTACCACCTTCAATTTTTATACTAATTTCAAGAAGATTAATTAATAAAGGGGTTGGAACTGGATGAACTGCATACCCTCCTTTATCATCTAATCTAGGACAAATAGGAATATCAATAGATTTAGCTATTTTCTCATTACATATCGCAGGAATTTCCTCAATTATAGGAGCTATTAATTTTATTTCAACCATTACAAATATATTTAATTTAAATTTAAAAATTTATAATTTAACTTTATTTTCATGATCAGTATTAATTACAACTATTTTACTATTATTATCTCTTCCTGTATTA---------------------------------------------------------------------------------------------------------------------------
SDRBJ183_15 ------------------------------------TTTATATTTGGTATATGATCAGGAATAATTGGATCATCTATAAGATTACTAGTTCGATTTGAATTAAGATCACCTTCATCAGTAATTAAAAATGATTTAATTTATAACTCTTTAATTACAAGTCATGCCTTAGTCATAATTTTCTTTATAATTATACCATTCTTAATTGGTGGATTTGGAAATTGATTAATTCCATTAACCTTAGGAGCTCCAGATATAGCATATCCACGTATAAATAATATAAGATTTTGACTACTACCACCTTCAATTTTTATACTAATTTCAAGAAGATTAATTAATAAAGGGGTTGGAACTGGATGAACTGCATACCCTCCTTTATCATCTAATCTAGGACAAATAGGAATATCAATAGATTTAGCTATTTTCTCATTACATATCGCAGGAATTTCCTCAATTATAGGAGCTATTAATTTTATTTCAACCATTACAAATATATTTAATTTAAATTTAAAAATTTATAATTTAACTTTATTTTCATGATCAGTATTAATTACAACTATTTTACTATTATTATCTCTTCCTGTATTAGCAGGAGCTATCACAATATTATTAACAGAT---------------------------------------------------------------------------------------------
SDRBJ181_15 ---------------------------ATACTATATTTTATATTTGGTATATGATCAGGAATAATTGGATCATCTATAAGATTACTAGTTCGATTTGAATTAAGATCACCTTCATCAGTAATTAAAAATGATTTAATTTATAACTCTTTAATTACAAGTCATGCCTTAGTCATAATTTTCTTTATAATTATACCATTCTTAATTGGTGGATTTGGAAATTGATTAATTCCATTAACCTTAGGAGCTCCAGATATAGCATATCCACGTATAAATAATATAAGATTTTGACTACTACCACCTTCAATTTTTATACTAATTTCAAGAAGATTAATTAATAAAGGGGTTGGAACTGGATGAACTGCATACCCTCCTTTATCATCTAATCTAGGACAAATAGGAATATCAATAGATTTAGCTATTTTCTCATTACATATCGCAGGAATTTCCTCAATTATAGGAGCTATTAATTTTATTTCAACCATTACAAATATATTTAATTTAAATTTAAAAATTTATAATTTAACTTTATTTTCATGATCAGTATTAATTACAACTATTTTACTATTATTATCTCTTCCTGTATTAGCAGGAGCTATCACAATA---------------------------------------------------------------------------------------------------------
GMSVD11425_23 ------------------------------CTATATTTTATATTTGGTATATGATCAGGAATAATTGGATCATCTATAAGATTACTAGTTCGATTTGAATTAAGATCACCTTCATCAGTAATTAAAAATGATTTAATTTATAACTCTTTAATTACAAGTCATGCCTTAGTCATAATTTTCTTTATAATTATACCATTCTTAATTGGTGGATTTGGAAATTGATTAATTCCATTAACCTTAGGAGCTCCAGATATAGCATATCCACGTATAAATAATATAAGATTTTGACTACTACCACCTTCAATTTTTATACTAATTTCAAGAAGATTAATTAATAAGGGGGTTGGAACTGGATGAACTGCATACCCTCCTTTATCATCTAATCTAGGACAAATAGGAATATCAATAGATTTAGCTATTTTCTCATTACATATCGCAGGAATTTCCTCAATTATAGGAGCTATTAATTTTATTTCAACCATTACAAATATATTTAATTTAAATTTAAAAATTTATAATTTAACTTTATTTTCATGATCAGTATTAATTACAACTATTTTACTATTATTATCTCTTCCTGTATTAGCAGGAGCTATCACAATATTATTAACAGATCGAAATTTAAATACATCATTTTTTGAACCAATAGGAGGAGGAGATCCAATTTTATATCAACATTTATT-------------------------
GMLBA10285_23 ------------------------------TTATATTTTATTTTTGGTATATGATCTGGAATAATAGGATCTTCTCTAAGTCTATTAATTCGAATCGAATTAAGTTCCCCATCTTCATTAATCAAAAATGATTTAATTTTTAATTCCCTAATTACAAGTCATGCTCTAATTATAATTTTTTTTATAGTAATACCTTTTTTAATTGGAGGATTTGGAAATTGATTAATCCCCTTAATATTAGGTGCCCCTGATATAGCCTACCCCCGAATAAACAATATAAGATTCTGATTACTTCCTCCTTCTATTTCATTATTAATTTTAAGAAGATTTGTTAATAATGGTGTCGGAACAGGTTGAACAGCCTACCCTCCCCTATCTTCTAATTTAGGTCAAATAGGTTCATCAATAGACTTTGCAATTTTCTCTTTACATATTGCTGGAATTTCTTCAATTATAGGAGCAATTAATTTTATTTCAACTATTTTGAATATATTCAATAAAAATTTAAAAATTATTAATTTAACCCTTTTTTCCTGATCTGTTTTAATCACTACAATTCTCCTTCTTCTCTCTCTCCCAGTTTTAGCAGGAGCAATTACCATACTCTTAACTGATCGTAATCTTAATACTTCATTCTTTGATCCAATAGGTGGAGGAGACCCTATTTTATATCAACACTTGT--------------------------
GMLBA1599_21 ---------------------------------TATTTTATTTTTGGTATATGATCTGGAATAATAGGATCTTCTCTAAGTCTATTAATTCGAATCGAATTAAGTTCCCCATCTTCATTAATCAAAAATGATTTAATTTTTAATTCCCTAATTACAAGTCATGCTCTAATTATAATTTTTTTTATAGTAATACCTTTTTTAATTGGAGGATTTGGAAATTGATTAATCCCCTTAATATTAGGTGCCCCTGATATAGCCTACCCCCGAATAAACAATATAAGATTCTGATTACTTCCTCCTTCTATTTCATTATTAATTTTAAGAAGATTTGTTAATAATGGTGTCGGAACAGGTTGAACAGCCTACCCTCCCCTATCTTCTAATTTAGGTCAAATAGGTTCATCAATAGACTTTGCAATTTTCTCTTTACATATTGCTGGAATTTCTTCAATTATAGGAGCAATTAATTTTATTTCAACTATTTTGAATATATTCAATAAAAATTTAAAAATTATTAATTTAACCCTTTTTTCCTGATCTGTTTTAATCACTACAATTCTCCTTCTTCTCTCTCTCCCAGTTTTAGCAGGAGCAATTACCATACTCTTAACTGATCGTAATCTTAATACTTCATTCTTTGATCCAATAGGTGGAGGAGACCCTATTTTATATCAACACTTGTT-------------------------
GMLBA3212_23 ---------------------------ATATTATATTTTATTTTTGGTATATGATCTGGAATAATAGGATCTTCTCTAAGTCTATTAATTCGAATCGAATTAAGTTCCCCATCTTCATTAATCAAAAATGATTTAATTTTTAATTCCCTAATTACAAGTCATGCTCTAATTATAATTTTTTTTATAGTAATACCTTTTTTAATTGGAGGATTTGGAAATTGATTAATCCCCTTAATATTAGGTGCCCCTGATATAGCCTACCCCCGAATAAACAATATAAGATTCTGATTACTTCCTCCTTCTATTTCATTATTAATTTTAAGAAGATTTGTTAATAATGGTGTCGGAACAGGTTGAACAGCCTACCCTCCCCTATCTTCTAATTTAGGTCAAATAGGTTCATCAATAGACTTTGCAATTTTCTCTTTACATATTGCTGGAATTTCTTCAATTATAGGAGCAATTAATTTTATTTCAACTATTTTGAATATATTCAATAAAAATTTAAAAATTATTAATTTAACCCTTTTTTCCTGATCTGTTTTAATCACTACAATTCTCCTTCTTCTCTCTCTCCCAGTTTTAGCAGGAGCAATTACCATACTCTTAACTGATCGTAATCTTAATACTTCATTCTTTGATCCAATAGGTGGAGGAGACCCTATTTTATATCAACACTTGT--------------------------
GMLBA4501_23 ------------------------------TTATATTTTATTTTTGGTATATGATCTGGAATAATAGGATCTTCTCTAAGTCTATTAATTCGAATCGAATTAAGTTCCCCATCTTCATTAATCAAAAATGATTTAATTTTTAATTCCCTAATTACAAGTCATGCTCTAATTATAATTTTTTTTATAGTAATACCTTTTTTAATTGGAGGATTTGGAAATTGATTAATCCCCTTAATATTAGGTGCCCCTGATATAGCCTACCCCCGAATAAACAATATAAGATTCTGATTACTTCCTCCTTCTATTTCATTATTAATTTTAAGAAGATTTGTTAATAATGGTGTCGGAACAGGTTGAACAGCCTACCCTCCCCTATCTTCTAATTTAGGTCAAATAGGTTCATCAATAGACTTTGCAATTTTCTCTTTACATATTGCTGGAATTTCTTCAATTATAGGAGCAATTAATTTTATTTCAACTATTTTGAATATATTCAATAAAAATTTAAAAATTATTAATTTAACCCTTTTTTCCTGATCTGTTTTAATCACTACAATTCTCCTTCTTCTCTCTCTCCCAGTTTTAGCAGGAGCAATTACCATACTCTTAACTGATCGTAATCTTAATACTTCATTCTTTGATCCAATAGGTGGAGGAGACCCTATTTTATATCAACACTTGT--------------------------
GMLBA4527_23 ------------------------------TTATATTTTATTTTTGGTATATGATCTGGAATAATAGGATCTTCTCTAAGTCTATTAATTCGAATCGAATTAAGTTCCCCATCTTCATTAATCAAAAATGATTTAATTTTTAATTCCCTAATTACAAGTCATGCTCTAATTATAATTTTTTTTATAGTAATACCTTTTTTAATTGGAGGATTTGGAAATTGATTAATCCCCTTAATATTAGGTGCCCCTGATATAGCCTACCCCCGAATAAACAATATAAGATTCTGATTACTTCCTCCTTCTATTTCATTATTAATTTTAAGAAGATTTGTTAATAATGGTGTCGGAACAGGTTGAACAGCCTACCCTCCCCTATCTTCTAATTTAGGTCAAATAGGTTCATCAATAGACTTTGCAATTTTCTCTTTACATATTGCTGGAATTTCTTCAATTATAGGAGCAATTAATTTTATTTCAACTATTTTGAATATATTCAATAAAAATTTAAAAATTATTAATTTAACCCTTTTTTCCTGATCTGTTTTAATCACTACAATTCTCCTTCTTCTCTCTCTCCCAGTTTTAGCAGGAGCAATTACCATACTCTTAACTGATCGTAATCTTAATACTTCATTCTTTGATCCAATAGGTGGAGGAGACCCTATTTTATATCAACACTTGT--------------------------
GMLBC825_19 ------------------------------TTATATTTTATTTTTGGTATATGATCTGGAATAATAGGATCTTCTCTAAGTCTATTAATTCGAATCGAATTAAGTTCCCCATCTTCATTAATCAAAAATGATTTAATTTTTAATTCCCTAATTACAAGTCATGCTCTAATTATAATTTTTTTTATAGTAATACCTTTTTTAATTGGAGGATTTGGAAATTGATTAATCCCCTTAATATTAGGTGCCCCTGATATAGCCTACCCCCGAATAAACAATATAAGATTCTGATTACTTCCTCCTTCTATTTCATTATTAATTTTAAGAAGATTTGTTAATAATGGTGTCGGAACAGGTTGAACAGCCTACCCTCCCCTATCTTCTAATTTAGGTCAAATAGGTTCATCAATAGACTTTGCAATTTTCTCTTTACATATTGCTGGAATTTCTTCAATTATAGGAGCAATTAATTTTATTTCAACTATTTTGAATATATTCAATAAAAATTTAAAAATTATTAATTTAACCCTTTTTTCCTGATCTGTTTTAATCACTACAATTCTCCTTCTTCTCTCTCTCCCAGTTTTAGCAGGAGCAATTACCATACTCTTAACTGATCGTAATCTTAATACTTCATTCTTTGATCCAATAGGTGGAGGAGACCCTATTTTATATCAACACTTGTT-------------------------
GMLBD448_19 ---------------------------ATATTATATTTTATTTTTGGTATATGATCTGGAATAATAGGATCTTCTCTAAGTCTATTAATTCGAATCGAATTAAGTTCCCCATCTTCATTAATCAAAAATGATTTAATTTTTAATTCCCTAATTACAAGTCATGCTCTAATTATAATTTTTTTTATAGTAATACCTTTTTTAATTGGAGGATTTGGAAATTGATTAATCCCCTTAATATTAGGTGCCCCTGATATAGCCTACCCCCGAATAAACAATATAAGATTCTGATTACTTCCTCCTTCTATTTCATTATTAATTTTAAGAAGATTTGTTAATAATGGTGTCGGAACAGGTTGAACAGCCTACCCTCCCCTATCTTCTAATTTAGGTCAAATAGGTTCATCAATAGACTTTGCAATTTTCTCTTTACATATTGCTGGAATTTCTTCAATTATAGGAGCAATTAATTTTATTTCAACTATTTTGAATATATTCAATAAAAATTTAAAAATTATTAATTTAACCCTTTTTTCCTGATCTGTTTTAATCACTACAATTCTCCTTCTTCTCTCTCTCCCAGTTTTAGCAGGAGCAATTACCATACTCTTAACTGATCGTAATCTTAATACTTCATTCTTTGATCCAATAGGTGGAGGAGACCCTATTTTATATCAACACTTGTTT------------------------
GMPTH1389_21 ------------------------------CTTTATTTTATTTTTGGTATATGATCTGGAATAATTGGATCTTCTATAAGTATTTTAATTCGTTTAGAATTAAGAACACCATCCTCTTTTATTAAAAATGATTTAATTTATAATTCATTAATTACAAGACATGCTTTAATTATAATTTTTTTTATAGTTATACCATTCCTAATTGGAGGATTTGGAAATTGATTAATTCCTTTAATATTAGGAGCTCCTGATATAGCTTACCCACGAATAAATAATATAAGTTTTTGACTTTTACCACCTTCAATTTCTCTACTAATTTTAAGTAGATTAATCAATAAAGGTGTAGGAACAGGATGAACAGCATACCCTCCTTTATCATCTAACTTAAGACAAATAGGTTCTTCTATAGATTTTGCAATTTTTTCTTTACATATTGCTGGTTTATCTTCAATTATAGGAGCAATTAACTTTATTTCAACTATTTTAAATATATTTAATAAAAATTTAAAAATTGAAAATTTAACTCTTTTTTCTTGATCTGTTTTAATTACAACTATTCTTCTTCTTCTTTCCTTACCAGTTCTAGCTGGAGCAATCACAATATTATTAACAGATCGAAATTTAAATACATCATTTTTTGATCCTATAGGAGGAGGAGATCCAATTTTATACCAACATTTATT-------------------------
GMPTH6024_21 ------------------------------CTTTATTTTATTTTTGGTATATGATCTGGAATAATTGGATCTTCTATAAGTATTTTAATTCGTTTAGAATTAAGAACACCATCCTCTTTTATTAAAAATGATTTAATTTATAATTCATTAATTACAAGACATGCTTTAATTATAATTTTTTTTATAGTTATACCATTCCTAATTGGAGGATTTGGAAATTGATTAATTCCTTTAATATTAGGAGCTCCTGATATAGCTTACCCACGAATAAATAATATAAGTTTTTGACTTTTACCACCTTCAATTTCTCTACTAATTTTAAGTAGATTAATCAATAAAGGTGTAGGAACAGGATGAACAGCATACCCTCCTTTATCATCTAACTTAAGACAAATAGGTTCTTCTATAGATTTTGCAATTTTTTCTTTACATATTGCTGGTTTATCTTCAATTATAGGAGCAATTAACTTTATTTCAACTATTTTAAATATATTTAATAAAAATTTAAAAATTGAAAATTTAACTCTTTTTTCTTGATCTGTTTTAATTACAACTATTCTTCTTCTTCTTTCCTTACCAGTTCTAGCTGGAGCAATCACAATATTATTAACAGATCGAAATTTAAATACATCATTTTTTGATCCTATAGGAGGAGGAGATCCAATTTTATATCAACATTTATT-------------------------
GMPTH6060_21 ---------------------------ATACTTTATTTTATTTTTGGTATATGATCTGGAATAATTGGATCTTCTATAAGTATTTTAATTCGTTTAGAATTAAGAACACCATCCTCTTTTATTAAAAATGATTTAATTTATAATTCATTAATTACAAGACATGCTTTAATTATAATTTTTTTTATAGTTATACCATTCCTAATTGGAGGATTTGGAAATTGATTAATTCCTTTAATATTAGGAGCTCCTGATATAGCTTACCCACGAATAAATAATATAAGTTTTTGACTTTTACCACCTTCAATTTCTCTACTAATTTTAAGTAGATTAATCAATAAAGGTGTAGGAACAGGATGAACAGCATACCCTCCTTTATCATCTAACTTAAGACAAATAGGTTCTTCTATAGATTTTGCAATTTTTTCTTTACATATTGCTGGTTTATCTTCAATTATAGGAGCAATTAACTTTATTTCAACTATTTTAAATATATTTAATAAAAATTTAAAAATTGAAAATTTAACTCTTTTTTCTTGATCTGTTTTAATTACAACTATTCTTCTTCTTCTTTCCTTACCAGTTCTAGCTGGAGCAATCACAATATTATTAACAGATCGAAATTTAAATACATCATTTTTTGATCCTATAGGAGGAGGAGATCCAATTTTATACCAACATTTATT-------------------------
GBMNE64248_22 ------------------------GGTATACTTTATTTTATTTTTGGTATATGATCTGGAATAATTGGATCTTCTATAAGTGTTTTAATTCGTTTAGAATTAAGAACACCATCCTCTTTTATTAAAAATGATTTAATTTATAATTCATTAATTACAAGACATGCTTTAATTATAATTTTTTTTATAGTTATACCATTTCTAATTGGAGGATTTGGAAATTGATTAATTCCTTTAATATTAGGAGCTCCTGATATAGCTTACCCACGAATAAATAATATAAGTTTTTGACTTTTACCACCTTCTATTTCTCTTCTAATTTTAAGTAGATTAATCAACAAAGGTGTAGGAACAGGATGAACAGCATACCCTCCTTTATCATCTAACTTAAGACAAATAGGTTCTTCTATAGATTTTGCAATTTTTTCTTTACATATTGCTGGTTTATCTTCAATTATAGGAGCAATTAACTTTATTTCAACTATTTTAAATTTATTTAATAAAAATTTAAAAATTGAAAATTTAACTCTTTTTTCTTGATCTGTTTTAATTACAACTATTCTTCTTCTTCTTTCCTTACCAGTTCTAGCTGGAGCAATCACAATATTATTAACAGATCGAAATTTAAATACATCATTTTTTGATCCTATAGGAGGAGGAGATCCAATTTTATACCAACATTTATTTTGATTCTT----------------
GMPTJ10206_23 ------------------------------CTTTATTTTATTTTTGGTATATGATCTGGAATAATTGGATCTTCTATAAGTGTTTTAATTCGTTTAGAATTAAGAACACCATCCTCTTTTATTAAAAATGATTTAATTTATAATTCATTAATTACAAGACATGCTTTAATTATAATTTTTTTTATAGTTATACCATTTCTAATTGGAGGATTTGGAAATTGATTAATTCCTTTAATATTAGGAGCTCCTGATATAGCTTACCCACGAATAAATAATATAAGTTTTTGACTTTTACCACCTTCTATTTCTCTTCTAATTTTAAGTAGATTAATCAACAAAGGTGTAGGAACAGGATGAACAGCATACCCTCCTTTATCATCTAACTTAAGACAAATAGGTTCTTCTATAGATTTTGCAATTTTTTCTTTACATATTGCTGGTTTATCTTCAATTATAGGAGCAATTAACTTTATTTCAACTATTTTAAATTTATTTAATAAAAATTTAAAAATTGAAAATTTAACTCTTTTTTCTTGATCTGTTTTAATTACAACTATTCTTCTTCTTCTTTCCTTACCAGTTCTAGCTGGAGCAATCACAATATTATTAACAGATCGAAATTTAAATACATCATTTTTTGATCCTATAGGAGGAGGAGATCCAATTTTATACCAACATTTATT-------------------------
GBMNE64206_22 ---------------------------------------------------TGATCAGGAATAATTGGATCTTCTATAAGTTTATTGATTCGATTTGAATTAAGTTCACCATCTTCATTAATTAAAAATGACTTAATTTATAATTCTATAATTACAAGACATGCTTTAATTATAATTTTTTTTATAGTTATACCATTTTTAATTGGAGGATTTGGAAATTGATTAATTCCTTTAACTCTAGGAGCACCAGATATAGCATATCCACGAATAAATAATATAAGATTTTGACTTCTTCCTCCTTCTATTTCAATTTTAATTTTAAGAAGTTTAATTAATAAAGGAGTTGGAACAGGATGAACCGCTTATCCACCTCTATCATCTAATATTGGTCAAATAGGAATATCAATAGATTTAGCTATTTTTTCTCTACATATTGCAGGAATTTCTTCAATTATAGGAGCTATTAACTTTATTTCAACCATTATAAACATATTTAATTCAAATTTAAAAATTATAATTTTAAATTTATTTTCATGATCAGTATTAATTACAACTATTCTTCTTCTTCTTTCACTTCCTGTATTAGCAGGAGCTATTACAATATTATTAACAGATCGAAATCTAAATACATCATTCTTTGAACCAATAGGAGGAGGAGACCCAATTTTATATC-----------------------------------
GBMNE64210_22 ---------------------------ATAATATATTTTATTTTTGGAATATGATCAGGAATAATTGGATCTTCTATAAGTTTATTGATTCGATTTGAATTAAGTTCACCATCTTCATTAATTAAAAATGACTTAATTTATAATTCTATAATTACAAGACATGCTTTAATTATAATTTTTTTTATAGTTATACCATTTTTAATTGGAGGATTTGGAAATTGATTAATTCCTTTAACTCTAGGAGCACCAGATATAGCATATCCACGAATAAATAATATAAGATTTTGACTTCTTCCTCCTTCTATTTCAATTTTAATTTTAAGAAGTTTAATTAATAAAGGAGTTGGAACAGGATGAACCGCTTATCCACCTCTATCATCTAATATTGGTCAAATAGGAATATCAATAGATTTAGCTATTTTTTCTCTACATATTGCAGGAATTTCTTCAATTATAGGAGCTATTAACTTTATTTCAACCATTATAAACATATTTAATTCAAATTTAAAAATTATAATTTTAAATTTATTTTCATGATCAGTATTAATTACAACTATTCTTCTTCTTCTTTCACTTCCTGTATTAGCAGGAGCTATTACAATATTATTAACAGATCGAAATCTAAATACATCATTCTTTGAACCAATAGGAGGAGGAGACCCAATTTTATATCAACACTT----------------------------
OM572513.1 ------------------------------------------------------------AATATTGGTTCATCAATAAGAATATTAATTCGAATTGAATTAAGAACCCCATCCACACTAATTAATAATGATTTAATTTATAACTCACTAATTACAAGTCATGCTTTAATTATAATTTTTTTTATAGTTATACCTTTTTTAATTGGAGGATTTGGAAATTGATTAATTCCTTTAATACTTGGTGCCCCAGATATAGCTTACCCTCGAATAAATAATATAAGATTTTGACTTCTTCCTCCTTCTATTTCTTTACTTATTTTAAGAAGATTAATTAATAAAGGTGTTGGTACAGGATGAACAGCTTACCCCCCACTTTCTTCAAATTTAGGACAAATGGGGTCATCAATAGATTTTGCTATTTTTTCCTTACACATTGCTGGTTTATCTTCAATTATAGGAGCTATTAATTTTATTTCCACAATTATTAATATATATAATAAAAATTTAAAAATTTATAACTTAACTTTATTCTCATGATCTGTTTTAGTAACAACTATTCTTCTACTTTTATCTTTACCAGTTCTAGCAGGAGCAATTACTATATTATTAACTGACCGAAATTTAAATACTTCATTTTTTGACCCTATAGGAGGGGGTGACCCTATCTTATACCAACATCTATTTTGATTTTTTGGTCACCCTGRAART
OM674692.1 ---------------------------------------------------------------------------ATAAGAATATTAATTCGAATTGAATTAAGAACCCCATCCACACTAATTAATAATGATTTAATTTATAACTCACTAATTACAAGTCATGCTTTAATTATAATTTTTTTTATAGTTATACCTTTTTTAATTGGAGGATTTGGAAATTGATTAATTCCTTTAATACTTGGTGCCCCAGATATAGCTTACCCTCGAATAAATAATATAAGATTTTGACTTCTTCCTCCTTCTATTTCTTTACTTATTTTAAGAAGATTAATTAATAAAGGTGTTGGTACAGGATGAACAGCTTACCCCCCAYTTTCTTCAAATTTAGGACAAATGGGGTCATCAATAGATTTTGCTATTTTTTCCTTACACATTGCTGGTTTATCTTCAATTATAGGAGCTATTAATTTTATTTCCACAATTATTAATATATATAATAAAAATTTAAAAATTTATAACTTAACTTTATTCTCATGATCTGTTTTAGTAACAACTATTCTTCTACTTTTATCTTTACCAGTTCTAGCAGGAGCAATTACTATATTATTAACTGACCGAAATTTAAATACTTCATTTTTTGACCCTATAGGAGGGGGTGACCCTATCTTATACCAACATCTATTTTGATTTTTTGGTCACCCTGAAATT
OM572511.1 ------------------------------------------------------------SATATTGGTTCATCAATAAGAATATTAATTCGAATTGAATTAAGAACCCCATCCACACTAATTAATAATGATTTAATTTATAACTCACTAATTACAAGTCATGCTTTAATTATAATTTTTTTTATAGTTATACCTTTTTTAATTGGAGGATTTGGAAATTGATTAATTCCTTTAATACTTGGTGCCCCAGATATAGCTTACCCTCGAATAAATAATATAAGATTTTGACTTCTTCCTCCTTCTATTTCTTTACTTATTTTAAGAAGATTAATTAATAAAGGTGTTGGTACAGGATGAACAGCTTACCCCCCACTTTCTTCAAATTTAGGACAAATAGGGTCATCAATAGATTTTGCTATTTTTTCCTTACACATTGCTGGTTTATCTTCAATTATAGGAGCTATTAATTTTATTTCCACAATTATTAATATATATAATAAAAATTTAAAAATTTATAACTTAACTTTATTCTCATGATCTGTTTTAGTAACAACTATTCTTCTACTTTTATCTTTACCAGTTCTAGCAGGAGCAATTACTATATTATTAACTGACCGAAATTTAAATACTTCATTTTTTGACCCTATAGGAGGGGGTGACCCTATCTTATACCAACATCTATTTTGATTTTTTGGTCACCCTGAARTT
OM638836.1 ------------------------------------TTTATTTTTGGNATATGATCMGGGATAATTGGATCTTCTMTAAGAATATTAATTCGAATTGAATTAAGAACCCCATCCTCACTAATTAAAAATGATTTAATTTATAACTCACTAATTACAAGTCATGCTTTAATTATAATTTTTTTTATAGTTATACCTTTTTTAATTGGAGGATTTGGAAATTGATTAATTCCTTTAATACTTGGTGCCCCAGATATAGCTTACCCTCGAATAAATAATATAAGATTTTGACTTCTTCCTCCTTCTATTTCTTTACTTATTTTAAGAAGATTAATTAATAAAGGTGTTGGTACRGGATGAACAGCTTACCCCCCACTTTCTTCAAATTTAGGACAAATGGGGTCATCAATAGATTTTGCTATTTTTTCCTTACACATTGCTGGTTTATCTTCAATTATAGGAGCTATTAATTTTATTTCCACAATTTTMAATATATTTAATAAAAATTTAAAAATTTATAACTTAACTTTATTCTCATGATCTGTTTTAATTACCACCATTCTTCTACTTTTATCTTTACCCGTACTTCTAGGAGCAATTACTATATTATTAACTGACCGAAATTTAAATACTTCATTTTTTGACCCTAYAGGMGGGGGTGACCCTATCTTATACCAACATCTA---------------------------
OM621906.1 ------------TCTAAAGATAT---AATAATATATTTTATCTTTGGAATATGATCTGGTATAATTGGATCATCTTTAAGTGTTTTAATTCGAATTGAATTAAGATCCCCTTCATCATTTATTAATAACGATCTAATTTACAATTCTTTAATTACTAGACATGCTTTAATTATAATTTTTTTTATAGTTATACCATTTTTAATTGGAGGTTTTGGAAATTGATTAATTCCTTTGATATTAGGAGCACCTGATATAGCTTATCCTCGAATAAATAACATAAGATTTTGATTACTTCCACCTTCAATCTCCCTTTTAATTTTAAGAAGAATAATTAATAAAGGAGTAGGAACAGGTTGAACAGCTTATCCTCCTCTATCTTCAAATTTAGGACAAATAGGTATATCAATAGATTTTGCAATTTTTTCTTTACATATTGCTGGACTATCTTCAATTATAGGAGCAATTAATTTTATTTCAACCATTTTAAATATATTTAATAAAAACTTAAAAATTATTAATTTAACTCTATTTTCCTGATCAGTTCTAATTACTACTATTCTATTACTTCTTTCTCTCCCAGTTTTAGCTGGAGCAATCACTATACTTTTAACAGATCGAAATTTAAATACATCATTYYTTGATCCTAYAGGAGGAGGAGWTCCTATTTT----------------------------------------
OM621905.1 ------------TCTAAAGATAT---AATAATATATTTTATCTTTGGAATATGATCTGGTATAATTGGATCATCTTTAAGTGTTTTAATTCGAATTGAATTAAGATCCCCTTCATCATTTATTAATAACGATCTAATTTACAATTCTTTAATTACTAGACATGCTTTAATTATAATTTTTTTTATAGTTATACCATTTTTAATTGGAGGTTTTGGAAATTGATTAATTCCTTTGATATTAGGAGCACCTGATATAGCTTATCCTCGAATAAATAACATAAGATTTTGATTACTTCCACCTTCAATCTCCCTTTTAATTTTAAGAAGAATAATTAATAAAGGAGTAGGAACAGGTTGAACAGCTTATCCTCCTCTATCTTCAAATTTAGGACAAATAGGTATATCAATAGATTTTGCAATTTTTTCTTTACATATTGCTGGACTATCTTCAATTATAGGAGCAATTAATTTTATTTCAACCATTTTAAATATATTTAATAAAAACTTAAAAATTATTAATTTAACTCTATTTTCCTGATCAGTTCTAATTACTACTATTCTATTACTTCTTTCTCTCCCAGTTTTAGCTGGAGCAATCACTATACTTTTAACAGATCGAAATTTAAATACATCATTYTTTGATCYTAYAGGAGGAGGAGATCCTWWTTT----------------------------------------
ON597361.1 ------------------------------------------------------------------------------------TTTATTCGAATTGAATTAAGATCTCCTTTATCAKTTATTAATAATGATTTAATTTATAATTCTTTAATTACTAGACATGCTTTAATTATAATTTTTTTTATAGTTATACCATTTCTAATTGGAGGTTTTGGAAATTGATTAATTCCTTTAATATTAGGAGCACCTGATATAGCTTATCCTCGAATAAATAATATAAGATTTTGATTACTTCCACCCTCAATTTCTCTTTTAATTTTAAGAAGATTAATTAATAAAGGTGTAGGAACAGGTTGAACAGCCTATCCTCCCCTATCTTCAAATTTAGGACAAATAGGMATATCARTAGATTTTGCAATTTTTTCTTTACATATTGCTGGATTATCCTCAATTATAGGAGCARTTAATTTTATTTCAACCATTTTAAATATATTTAATAAAAACTTAAAAATTATTAATTTAACTTTATTTTCTTGATCAGTTTTAAKTACTACTATTTTATWACTTCTTTCACTTCCGGTTTTAGCTGGAGCAATTACTATACTCTTAACAGATCGAAACTTAAATACATCATTTTTTGATCCTATMGGAGGAGGAGATCCTATTTTATATCAACACTTATTTTGATTCTTT---------------
ON597362.1 ------------------------------------------------------------------------------------TTTATTCGAATTGARTTAAGATCTCCTTTATCATTTATTAATAATGATTTAATTTATAATTCTTTAATTACTARACATGCTTTAATTATMATTTTTTTTATAGTTATACCATTTCTAATTGGAGGTTTTGGAAATTGATTAATTCCTTTAATATTAGGAGCACCTGATATARCTTATCCTCRAATAAATAATATAARATTTTGATTACTTCCACCCTCWGTTTCTCTTTTAATTTTAARAAKATTAATTAATAAAGGTGTAGGAACAGGTTGAACASCCTATCCTCCCCTATCTTCWAATTTARGACAAATARGAATATCWRTAGATTTTGCAATTTTTTCTTTACATATWGCTGGATTAKCCTCAATTATAKGAGCWGTTAMTTTTATTTCARCCATTTTAAATATATTTAATAAAAACTTAAAAATTATTAATTTAACTTTATTTTCTTGAWCWRWTTTAWGTMCWACWATTTTATTACTTCTTTCACTTCCGGTTTTAGCTGGAGCAATTACTATACTCTTAACAKATCRAAWCTTAMATACATCAWTTTTTGATCCTATMSGAGGAGGAGATCCTATTTTATATCAWCACTTATWTTGMTTCTTT---------------
ON597364.1 ------------------------------------------------------------------------------------TTCCTTCGAATTGARTTAARATCTCCATCATCTTTAAGTAAAAATGACTTAATTTATAATTCTTTAATTACAAGTCATGCTTTAATTATAATTTTTTTTATGGTTATACCATTTTTWATTGGTGGATTTGGAAATTGATTAATTCCCCTAACTCTAGGAGCTCCTGATATAGCTKACCCWCGTATAARTAATATRAGTTKTTGATTACTCCCACCTTCAATTTCTTTATTAATTTTAARAAKATTAATTAATAARGGARTAGGAACAGGTTGAACTGCTTATCCTCCTCTCTCATCTAATTTAGGTCAAATAGGTACATCTATAGATTTTGCTATTTTTTCCTTACATATTGCAGGTATATCTTCCATTATAGGTGCAATTAATTTCATTTCTACTATCCTAAATATATTTAATAAAAATTTAAAAATTATTAATTTAACCTTATTTTCTTGATCAGTTTTAATTACTACTATTCWATTACTTCTATCCCTTCCAGTTTTAGCTGGAGCAATTACTATACTTCTTACAKATCRAAATTTAAATACTTCCTTTTTTGATCCTATAGGAGGAGGAGATCCAATTCTATTTCAACATTTMTTCTGATTYTT----------------
ON597363.1 ------------------------------------------------------------------------------------TTAATTCGAATTGAATTGAGTGCACCTTCCTCCTTAATTAAAAATGATTTAATTTATAATTCTTTAATTACTAGACATGCTTTAATTATAATTTTTTTTAWRGTTATACCTTTTTTAATTGGTGGATTTGGAAACTGGTTAATTCCWTTAACTTTAGGAGCTCCTGATATAGCTTATCCACGTATAAATAATATAAGATTTTGACTTCTACCACCTTCAATCTCTTTATTAATTCTAAGTAKTTTAATTAATAAAGGTGTAGGTACTGGATGAACTGCCTATCCWCCCCTTTCTTCAMATTTARGACAAATARGAGCTTCWRTAGACGTTGCAATTTTCTCTCTACATATTGCAGGTTTATCTTCWATTATAKGAGCAATTAATTTTATTTCAGCTATTTTAAATATATTTAATAAAAACTTAAAAATTAGTAATTTAACTCTATTTTCTTGATCARTATTAATTACCACTATTTTATTATTATTATCCCTTCCAKTTCTTGCTGGAGCAATTACGATACTTCTAACTGATCGAAATTTAAATACTTCCTTTTTTGATCCTATMGGAKGAGGAGACCCAATTTTATACCAACATTTATTTTGATTTTTT---------------
OM638837.1 ---------------------------------CATTTTATTTTTGGCATATGATCAGGAATAATTGGATCTTCTTTAAGTATATTAATTCGAATTGAATTGAGAACACCTTCCTCCTTAATTAAAAATGATTTAATTTATAATTCTTTAATTACTAGACATGCTTTAATTATAATTTTTTTTATAGTTATACCTTTTTTAATTGGTGGATTTGGAAACTGGTTAATTCCTTTAATATTAGGAGCTCCTGATATAGCTTATCCACGTATAAATAATATAAGATTTTGACTTCTACCACCTTCAATCTCTTTATTAATTCTAAGTAGCTTAATTAATAAAGGTGTAGGTACTGGCTGAACTGCCTATCCACCCCTTTCTTCAAATTTAGGACAAATAGGATCTTCAATAGACTTTGCTATTTTCTCTCTACATATTGCAGGTTTATCTTCTATTATAGGAGCAATTAATTTTATTTCAACTATTTTAAATATATTTAATAAAAACTTAAAAATTATTAATTTAACTCTATTTTCTTGATCAGTATTAATTACCACTATTTTATTATTATTATCCCTTCCAGTTCTTGCTGGAGCAATTACAATACTTCTAACTGATCGAAATTTAAATACTTCCTTTTTTGATC-----------------------------------------------------------------
MG442142.1 ---------------------------ATACTTTATTTTATTTTTGGTATATGATCTGGAATAATTGGATCTTCTATAAGTATTTTAATTCGATTAGAATTAAGAACACCTTCTTCTTTTATTAAAAATGATTTAATTTATAATTCATTAATTACAAGACATGCTTTAATTATAATTTTTTTTATAGTTATACCATTTCTAATTGGAGGATTTGGAAATTGATTAATTCCTTTAATATTAGGAGCTCCTGATATAGCTTATCCACGAATAAATAATATAAGTTTTTGACTTTTACCACCTTCTATTACTCTTTTAATTTTAAGAAGATTAATTAATAAAGGTGTAGGAACAGGATGAACAGCATATCCTCCTCTATCATCCAATTTAAGACAAATAGGTTCTTCTATAGATTTTGCAATTTTCTCTTTACATATTGCTGGTTTATCTTCAATTATAGGAGCAATTAACTTTATTTCAACTATTTTAAATATATTTAATAAAAATTTAAAAATTGAAAATTTAACCCTCTTTTCTTGATCTGTTTTAATTACAACTATTCTTCTTCTTCTTTCTTTACCAGTTCTAGCTGGAGCAATCACAATA---------------------------------------------------------------------------------------------------------
PP994884 TGGTCAACAAATCATAAAGATATTGGAATAATATATTTTATTTTTGGATTATGATCTGGTATAATTGGTTCATCTTTAAGAATAATTATTCGAATTGAACTTAGATCACCTTCATCTTTTATTAAAAATGACCTTATTTTTAATTCTTTAATTACAAGTCATGCTTTAATTATAATTTTTTTTATAGTTATACCTTTTCTAATTGGAGGTTTTGGAAATTGATTAATCCCCTTAATATTAGGAGCTCCTGATATAGCTTATCCTCGAATAAATAATATAAGATTTTGACTTCTACCACCTTCAATTTCTCTATTAATTTTAAGAAGTTTAATTAATAAAGGTGTAGGTACAGGATGAACAGCTTATCCACCTTTATCTTCAAACTTAGGACAAATAGGTCCTTCAATAGATTTTGCAATCTTTTCCTTACATCTAGCTGGAATTTCTTCTATTATAGGAGCAATTAACTTTATTTCAACTATTCTTAATATATTTAATAAAAATTTAAAATTTATTAATTTAACACTATTTTCTTGATCTGTTTTAATTACAACTATCCTTCTTTTACTTTCCCTTCCTGTACTTGCTGGAGCTATTACAATACTTCTTACTGATCGAAACTTAAATACTTCATTTTTTGATCCTATAGGAGGAGGAGACCCAATCTTATACCAACATTTATTTTGATTTTTTGGTC-----------
THAMK8773_23 ------------------------------ATATATTTTATTTTTGGATTATGATCTGGAATAATTGGTTCATCTTTAAGAATAATTATTCGAATTGAACTTAGATCACCTTCATCTTTTATTAAAAATGACCTTATTTTTAATTCTTTAATTACAAGTCATGCTTTAATTATAATTTTTTTTATAGTTATACCTTTTTTAATTGGAGGTTTTGGAAATTGATTAATTCCTTTAATATTAGGAGCTCCAGATATAGCCTACCCTCGAATAAATAATATAAGATTCTGACTTCTTCCTCCCTCAATTTCCCTATTAATTTTAAGAAGATTAATTAATAAAGGCGTAGGCACAGGATGAACAGCCTATCCTCCTCTATCTTCAAATTTAGGACAAATAGGCTCTTCTATAGATTTTGCAATCTTTTCTCTACACTTAGCTGGAATTTCTTCCATTATAGGAGCAATTAATTTCATTTCAACTATTCTTAATATATTTAATAAAAACTTAAAAATTAATAATTTAACATTATTCTCCTGATCTGTTTTAATTACAACTATTCTTCTTCTCCTTTCTCTCCCAGTTCTCGCAGGAGCTATTACAATACTCCTTACTGATCGAAATTTAAATACTTCTTTTTTTGATCCTATAGGCGGAGGAGATCCAATTTTATACCAACATTTAT--------------------------
Gracilepyris_rufipes ---------------------------ATTTTATATTTTATTTTTGCTTTATGAGCAGGAATAATTGGATCCTCAATAAGAATAATTATTCGATTAGAATTAAGAACTACTTCTTCAATAATTAAAAATGATTTAATTTATAATTCTATAATTACAAGCCATGCTTTAGTAATAATTTTTTTTATAGTTATACCATTTTTAATTGGTGGATTCGGAAATTGACTAATTCCTTTAATATTAGGAGCCCCAGATATAGCTTACCCACGAATAAATAATATAAGATTTTGACTTCTTCCACCATCTATTTTATTATTAATTTCTAGAAGATTAATTAATAAAGGTGTAGGAACAGGCTGAACTATTTACCCTCCTTTATCATCTAATTTAGGTCAAATAGGAATATCTATAGATATTGCTATTTTTTCACTTCATATTGCTGGACTGTCTTCAATTATAGGAGCAATTAATTTCATCTCTACAATTATAAATATATTAAATAATAATTTAAAAATCACAACTTTAACCTTATTTAGATGATCTGTATTCATTACAGCAATTTTATTACTTTTATCTTTACCAGTTCTAGCAGGAGCTATTACTATATTATTAACTGATCGTAACTTAAACACATCATTTTTTGATCCTTCTGGAGGAGGAGATCCTATTTTATTTCAACATTT----------------------------
