# Supplementary material for: Revision of the Genus Laelius (Hymenoptera, Chrysidoidea, Bethylidae) from China
Source: Insects. 2024 Aug 20;15(8):627. doi: 10.3390/insects15080627 (PMC11355002; doi:10.3390/insects15080627)
Supplement: Supplementary file 1 [file insects-15-00627-s001.zip › supplementary materials/S5_MEGA-K2p-distance.xlsx]

## Sheet: MatrixOutput
	GBMNE64205-22	NZHYM673-11	NZIND298-22	ASGLF275-11	GMGMV1041-20	GMIHE433-19	GMIHE496-19	GMIHH536-19	GMIHL394-19	GMSAU1023-13	OPPEI2501-17	GMSAV1752-13	SBCFA9762-21	ACUFI1661-14	GMGRH2661-13	HYMNI278-14	HYMNI279-14	HYMNI281-14	HYMNI282-14	NOCHR368-17	SCINO798-15	SCINO805-15	SCINO806-15	SCINO807-15	ACUFI1538-14	GMCBF1134-18	GMSUD462-14	GMSUF292-14	GMSUF326-14	GMSUG433-14	GMSUM208-15	HYMNI277-14	KMPKB079-18	KMPKK136-19	SCINO796-15	SMTPR1918-16	SMTPR4239-16	GBMNC44151-20	GMEGC190-14	GMEGC192-14	GMEGJ585-14	FISYM096-14	GMBUF742-14	ACUFI1536-14	SIIP8472-24	SIIP9705-24	GMPVA2885-23	GMPVA8059-23	GMPVA9137-23
GBMNE64205-22
NZHYM673-11	0.00996702
NZIND298-22	0.0116418	0.00163934
ASGLF275-11	0.188617	0.180621	0.189625
GMGMV1041-20	0.181727	0.179149	0.185887	0.00307574
GMIHE433-19	0.181727	0.179149	0.188253	0.0015361	0.00153492
GMIHE496-19	0.181727	0.179149	0.188253	0.0015361	0.00153492	0
GMIHH536-19	0.181727	0.179149	0.188253	0.0015361	0.00153492	0	0
GMIHL394-19	0.181727	0.179149	0.188253	0.0015361	0.00153492	0	0	0
GMSAU1023-13	0.186009	0.178061	0.187174	0.00152905	0.00153492	0	0	0	0
OPPEI2501-17	0.188617	0.180621	0.189625	0.00152905	0.00462607	0.00308166	0.00308166	0.00308166	0.00308166	0.00306748
GMSAV1752-13	0.186009	0.178061	0.187174	0.00152905	0.00153492	0	0	0	0	0	0.00306748
SBCFA9762-21	0.181727	0.179149	0.188253	0.0015361	0.00153492	0	0	0	0	0	0.00308166	0
ACUFI1661-14	0.202298	0.194038	0.20768	0.158599	0.159142	0.157006	0.157006	0.157006	0.157006	0.156106	0.158599	0.156106	0.157006
GMGRH2661-13	0.205064	0.196751	0.212962	0.163643	0.164203	0.162047	0.162047	0.162047	0.162047	0.161111	0.163643	0.161111	0.162047	0.00306748
HYMNI278-14	0.202298	0.194038	0.210311	0.161111	0.161662	0.159516	0.159516	0.159516	0.159516	0.158599	0.161111	0.158599	0.159516	0.00461538	0.00152905
HYMNI279-14	0.205064	0.196751	0.212962	0.163643	0.164203	0.162047	0.162047	0.162047	0.162047	0.161111	0.163643	0.161111	0.162047	0.00306748	0	0.00152905
HYMNI281-14	0.205064	0.196751	0.212962	0.163643	0.164203	0.162047	0.162047	0.162047	0.162047	0.161111	0.163643	0.161111	0.162047	0.00306748	0	0.00152905	0
HYMNI282-14	0.205064	0.196751	0.212962	0.163643	0.164203	0.162047	0.162047	0.162047	0.162047	0.161111	0.163643	0.161111	0.162047	0.00306748	0	0.00152905	0	0
NOCHR368-17	0.202298	0.194038	0.210311	0.161111	0.161662	0.159516	0.159516	0.159516	0.159516	0.158599	0.161111	0.158599	0.159516	0.00461538	0.00152905	0	0.00152905	0.00152905	0.00152905
SCINO798-15	0.199697	0.196741	0.214185	0.164272	0.163825	0.16153	0.16153	0.16153	0.16153	0.16153	0.164272	0.16153	0.16153	0.00495868	0.00164204	0	0.00164204	0.00164204	0.00164204	0
SCINO805-15	0.202298	0.194038	0.210311	0.161111	0.161662	0.159516	0.159516	0.159516	0.159516	0.158599	0.161111	0.158599	0.159516	0.00461538	0.00152905	0	0.00152905	0.00152905	0.00152905	0	0
SCINO806-15	0.202298	0.194038	0.210311	0.161111	0.161662	0.159516	0.159516	0.159516	0.159516	0.158599	0.161111	0.158599	0.159516	0.00461538	0.00152905	0	0.00152905	0.00152905	0.00152905	0	0	0
SCINO807-15	0.202298	0.194038	0.210311	0.161111	0.161662	0.159516	0.159516	0.159516	0.159516	0.158599	0.161111	0.158599	0.159516	0.00461538	0.00152905	0	0.00152905	0.00152905	0.00152905	0	0	0	0
ACUFI1538-14	0.168599	0.160969	0.168535	0.163411	0.164299	0.162036	0.162036	0.162036	0.162036	0.161136	0.163411	0.161136	0.162036	0.175454	0.180306	0.177871	0.180306	0.180306	0.180306	0.177871	0.184059	0.177871	0.177871	0.177871
GMCBF1134-18	0.157004	0.154568	0.162471	0.1578	0.157798	0.155556	0.155556	0.155556	0.155556	0.155556	0.1578	0.155556	0.155556	0.174368	0.179228	0.176789	0.179228	0.179228	0.179228	0.176789	0.1818	0.176789	0.176789	0.176789	0.00464396
GMSUD462-14	0.161148	0.153654	0.156976	0.15921	0.160147	0.157805	0.157805	0.157805	0.157805	0.1569	0.15921	0.1569	0.157805	0.173856	0.178852	0.176344	0.178852	0.178852	0.178852	0.176344	0.182645	0.176344	0.176344	0.176344	0.00479233	0
GMSUF292-14	0.169301	0.16135	0.16135	0.158655	0.157134	0.157134	0.157134	0.157134	0.157134	0.156165	0.158655	0.156165	0.157134	0.171662	0.174312	0.171662	0.174312	0.174312	0.174312	0.171662	0.178019	0.171662	0.171662	0.171662	0.00170648	0.00344234	0.00342466
GMSUF326-14	0.173013	0.16495	0.16495	0.16217	0.160641	0.160641	0.160641	0.160641	0.160641	0.159642	0.16217	0.159642	0.160641	0.175418	0.178112	0.175418	0.178112	0.178112	0.178112	0.175418	0.18218	0.175418	0.175418	0.175418	0.00344234	0.00520833	0.00518135	0.00171527
GMSUG433-14	0.163414	0.160615	0.160615	0.152354	0.149666	0.149666	0.149666	0.149666	0.149666	0.149666	0.152354	0.149666	0.149666	0.16909	0.171968	0.16909	0.171968	0.171968	0.171968	0.16909	0.171687	0.16909	0.16909	0.16909	0.00186916	0.00375235	0.00375235	0	0.00186916
GMSUM208-15	0.161878	0.159279	0.159279	0.156576	0.154063	0.154063	0.154063	0.154063	0.154063	0.154063	0.156576	0.154063	0.154063	0.169698	0.172376	0.169698	0.172376	0.172376	0.172376	0.169698	0.178019	0.169698	0.169698	0.169698	0.0017331	0.00347826	0.00347826	0	0.00174216	0
HYMNI277-14	0.168599	0.160969	0.168535	0.163411	0.164299	0.162036	0.162036	0.162036	0.162036	0.161136	0.163411	0.161136	0.162036	0.175454	0.180306	0.177871	0.180306	0.180306	0.180306	0.177871	0.184059	0.177871	0.177871	0.177871	0	0.00464396	0.00479233	0.00170648	0.00344234	0.00186916	0.0017331
KMPKB079-18	0.150689	0.148284	0.156524	0.156431	0.156425	0.15418	0.15418	0.15418	0.15418	0.15418	0.156431	0.15418	0.15418	0.168265	0.173066	0.170656	0.173066	0.173066	0.173066	0.170656	0.179185	0.170656	0.170656	0.170656	0.00624025	0.0015456	0.00160256	0.00346021	0.0052356	0.00375235	0.00347826	0.00624025
KMPKK136-19	0.154568	0.152151	0.160167	0.159763	0.159753	0.157507	0.157507	0.157507	0.157507	0.157507	0.159763	0.157507	0.157507	0.171642	0.176453	0.174038	0.176453	0.176453	0.176453	0.174038	0.178821	0.174038	0.174038	0.174038	0.00620155	0.00153846	0.0015949	0.00344234	0.00520833	0.00375235	0.00347826	0.00620155	0
SCINO796-15	0.168599	0.160969	0.168535	0.163411	0.164299	0.162036	0.162036	0.162036	0.162036	0.161136	0.163411	0.161136	0.162036	0.175454	0.180306	0.177871	0.180306	0.180306	0.180306	0.177871	0.184059	0.177871	0.177871	0.177871	0	0.00464396	0.00479233	0.00170648	0.00344234	0.00186916	0.0017331	0	0.00624025	0.00620155
SMTPR1918-16	0.173749	0.165546	0.165546	0.157571	0.156009	0.156009	0.156009	0.156009	0.156009	0.155029	0.157571	0.155029	0.156009	0.170897	0.173608	0.170897	0.173608	0.173608	0.173608	0.170897	0.177321	0.170897	0.170897	0.170897	0	0.00529101	0.00526316	0.00174216	0.0034965	0.00186916	0.00176991	0	0.00531915	0.00529101	0
SMTPR4239-16	0.165736	0.15769	0.15769	0.150008	0.148454	0.148454	0.148454	0.148454	0.148454	0.147529	0.150008	0.147529	0.148454	0.16821	0.170897	0.16821	0.170897	0.170897	0.170897	0.16821	0.174367	0.16821	0.16821	0.16821	0.00526316	0	0	0.0034965	0.00526316	0.00375235	0.0035524	0.00526316	0	0	0.00526316	0.00526316
GBMNC44151-20	0.173523	0.165328	0.165328	0.15251	0.150943	0.150943	0.150943	0.150943	0.150943	0.15	0.15251	0.15	0.150943	0.182058	0.184877	0.182058	0.184877	0.184877	0.184877	0.182058	0.189619	0.182058	0.182058	0.182058	0.0328573	0.0349961	0.0348037	0.0309252	0.0328573	0.0332871	0.03144	0.0328573	0.0351905	0.0349961	0.0328573	0.0328573	0.0348037
GMEGC190-14	0.179571	0.176875	0.174202	0.0432115	0.0411793	0.0411793	0.0411793	0.0411793	0.0411793	0.0411793	0.0452591	0.0411793	0.0411793	0.130916	0.133578	0.130916	0.133578	0.133578	0.133578	0.130916	0.126112	0.130916	0.130916	0.130916	0.150943	0.148436	0.148436	0.148436	0.150943	0.141713	0.148436	0.150943	0.148436	0.148436	0.150943	0.147784	0.145271	0.142761
GMEGC192-14	0.184434	0.175711	0.172958	0.0468499	0.0449869	0.0449869	0.0449869	0.0449869	0.0449869	0.0447244	0.0489921	0.0447244	0.0449869	0.133336	0.133336	0.130596	0.133336	0.133336	0.133336	0.130596	0.125326	0.130596	0.130596	0.130596	0.143894	0.142275	0.14136	0.14136	0.143894	0.139247	0.141533	0.143894	0.140614	0.142275	0.143894	0.143894	0.14136	0.138813	0
GMEGJ585-14	0.183285	0.175027	0.172412	0.0442573	0.0424928	0.0424928	0.0424928	0.0424928	0.0424928	0.0422586	0.046271	0.0422586	0.0424928	0.130256	0.13286	0.130256	0.13286	0.13286	0.13286	0.130256	0.125264	0.130256	0.130256	0.130256	0.152162	0.150633	0.149706	0.149706	0.152162	0.141713	0.150008	0.152162	0.149076	0.150633	0.152162	0.14751	0.145041	0.14257	0	0
FISYM096-14	0.191161	0.185709	0.187266	0.163296	0.159608	0.161798	0.161798	0.161798	0.161798	0.160888	0.163296	0.160888	0.161798	0.1276	0.132018	0.129801	0.132018	0.132018	0.132018	0.129801	0.132174	0.129801	0.129801	0.129801	0.147816	0.151123	0.152296	0.14879	0.152162	0.141713	0.146597	0.147816	0.145326	0.14863	0.147816	0.14751	0.15	0.155071	0.132223	0.137162	0.131326
GMBUF742-14	0.202397	0.196541	0.199342	0.154132	0.152446	0.152446	0.152446	0.152446	0.152446	0.151495	0.154132	0.151495	0.152446	0.124294	0.126731	0.124294	0.126731	0.126731	0.126731	0.124294	0.126447	0.124294	0.124294	0.124294	0.152162	0.155602	0.154639	0.149706	0.152162	0.141713	0.14751	0.152162	0.151561	0.155602	0.152162	0.14751	0.15	0.150008	0.132223	0.137162	0.131326	0.00344234
ACUFI1536-14	0.214813	0.209025	0.221731	0.15359	0.154273	0.152106	0.152106	0.152106	0.152106	0.151264	0.15359	0.151264	0.152106	0.136319	0.140852	0.138577	0.140852	0.140852	0.140852	0.138577	0.143939	0.138577	0.138577	0.138577	0.172546	0.171556	0.175845	0.179229	0.182963	0.171781	0.177339	0.172546	0.16559	0.16896	0.172546	0.178483	0.175875	0.178428	0.137142	0.142477	0.136131	0.126865	0.128493
SIIP8472-24	0.214813	0.209025	0.221731	0.15359	0.154273	0.152106	0.152106	0.152106	0.152106	0.151264	0.15359	0.151264	0.152106	0.136319	0.140852	0.138577	0.140852	0.140852	0.140852	0.138577	0.143939	0.138577	0.138577	0.138577	0.172546	0.171556	0.175845	0.179229	0.182963	0.171781	0.177339	0.172546	0.16559	0.16896	0.172546	0.178483	0.175875	0.178428	0.137142	0.142477	0.136131	0.126865	0.128493	0
SIIP9705-24	0.208455	0.202705	0.214901	0.151181	0.15187	0.149684	0.149684	0.149684	0.149684	0.148848	0.151181	0.148848	0.149684	0.131702	0.13623	0.133958	0.13623	0.13623	0.13623	0.133958	0.138975	0.133958	0.133958	0.133958	0.172859	0.171864	0.175871	0.178177	0.181915	0.170198	0.176254	0.172859	0.165821	0.16924	0.172859	0.177398	0.174786	0.17733	0.135717	0.140716	0.134736	0.120173	0.122388	0.00154799	0.00154799
GMPVA2885-23	0.219344	0.216491	0.226375	0.14683	0.146514	0.144425	0.144425	0.144425	0.144425	0.144425	0.149255	0.144425	0.144425	0.100962	0.105217	0.107368	0.105217	0.105217	0.105217	0.107368	0.107267	0.107368	0.107368	0.107368	0.195901	0.193736	0.20278	0.197068	0.198358	0.186437	0.194099	0.195901	0.187432	0.190841	0.195901	0.193956	0.191088	0.182765	0.117661	0.125681	0.117995	0.124057	0.123104	0.130201	0.130201	0.125581
GMPVA8059-23	0.216491	0.213662	0.22367	0.151698	0.148929	0.149255	0.149255	0.149255	0.149255	0.149255	0.15416	0.149255	0.149255	0.105217	0.109535	0.111717	0.109535	0.109535	0.109535	0.111717	0.111928	0.111717	0.111717	0.111717	0.201043	0.198849	0.208195	0.199919	0.201232	0.189453	0.196958	0.201043	0.192482	0.195901	0.201043	0.196849	0.193956	0.185569	0.1202	0.128383	0.120501	0.126247	0.125568	0.134647	0.134647	0.130021	0.00308166
GMPVA9137-23	0.216491	0.213662	0.22367	0.151698	0.148929	0.149255	0.149255	0.149255	0.149255	0.149255	0.15416	0.149255	0.149255	0.105217	0.109535	0.111717	0.109535	0.109535	0.109535	0.111717	0.111928	0.111717	0.111717	0.111717	0.203645	0.201437	0.210936	0.202795	0.204132	0.192497	0.199843	0.203645	0.195037	0.198462	0.203645	0.199769	0.196849	0.188399	0.1202	0.128383	0.120501	0.126247	0.125568	0.134647	0.134647	0.130021	0.00463679	0.0015361
GMPVA9140-23	0.22379	0.21512	0.225021	0.153282	0.151363	0.151698	0.151698	0.151698	0.151698	0.150837	0.155746	0.150837	0.151698	0.106794	0.111116	0.1133	0.111116	0.111116	0.111116	0.1133	0.114287	0.1133	0.1133	0.1133	0.202454	0.201437	0.209647	0.201476	0.202795	0.192497	0.199843	0.202454	0.195037	0.198462	0.202454	0.198446	0.195551	0.187168	0.122761	0.130253	0.122273	0.12776	0.127276	0.136148	0.136148	0.131541	0.00463679	0.0015361	0.00308166
GMPVA9141-23	0.216491	0.213662	0.220988	0.149538	0.146791	0.147108	0.147108	0.147108	0.147108	0.147108	0.151987	0.147108	0.147108	0.103266	0.107561	0.109732	0.107561	0.107561	0.107561	0.109732	0.1098	0.109732	0.109732	0.109732	0.198849	0.196283	0.205476	0.199919	0.201232	0.189453	0.196958	0.198849	0.189947	0.193736	0.198849	0.196849	0.193956	0.185569	0.1202	0.128383	0.120501	0.12428	0.125568	0.132657	0.132657	0.128027	0.00464396	0.00153846	0.00308642
GBMNE64208-22	0.199405	0.204163	0.209225	0.263746	0.262236	0.26243	0.26243	0.26243	0.26243	0.260772	0.263746	0.260772	0.26243	0.252359	0.258231	0.258231	0.258231	0.258231	0.258231	0.258231	0.269679	0.258231	0.258231	0.258231	0.191321	0.197467	0.198068	0.20044	0.204521	0.20972	0.201623	0.191321	0.19363	0.194947	0.191321	0.205762	0.211476	0.223012	0.251921	0.24676	0.248053	0.206226	0.215751	0.226877	0.226877	0.222604	0.259276	0.253432	0.256341
GBMNE64130-22	0.199405	0.204163	0.206526	0.267943	0.266609	0.266609	0.266609	0.266609	0.266609	0.264871	0.267943	0.264871	0.266609	0.253337	0.259375	0.259375	0.259375	0.259375	0.259375	0.259375	0.27128	0.259375	0.259375	0.259375	0.193167	0.1995	0.198289	0.20044	0.204521	0.20972	0.201623	0.193167	0.195551	0.196909	0.193167	0.205762	0.211476	0.223012	0.251921	0.24676	0.248053	0.208621	0.215751	0.229969	0.229969	0.225109	0.260336	0.257331	0.260336
GMSVB1440-23	0.208217	0.197811	0.20093	0.255924	0.25574	0.253046	0.253046	0.253046	0.253046	0.253046	0.255924	0.253046	0.253046	0.247705	0.253436	0.253436	0.253436	0.253436	0.253436	0.253436	0.262469	0.253436	0.253436	0.253436	0.185606	0.190447	0.196697	0.201744	0.205865	0.20972	0.201623	0.185606	0.186707	0.188017	0.185606	0.207136	0.212898	0.22453	0.251921	0.248547	0.249758	0.205107	0.220086	0.2254	0.2254	0.22118	0.250033	0.250033	0.252875
GMSVB3276-23	0.205448	0.195089	0.198373	0.261209	0.258095	0.25829	0.25829	0.25829	0.25829	0.25829	0.261209	0.25829	0.25829	0.250045	0.255809	0.255809	0.255809	0.255809	0.255809	0.255809	0.265056	0.255809	0.255809	0.255809	0.185251	0.190447	0.196697	0.198992	0.203066	0.206662	0.198839	0.185251	0.186707	0.187657	0.185251	0.204294	0.210004	0.22157	0.248763	0.245295	0.246668	0.202216	0.217186	0.224951	0.224951	0.220737	0.249521	0.243923	0.24671
GMSVB3340-23	0.208217	0.197811	0.20093	0.255924	0.25574	0.253046	0.253046	0.253046	0.253046	0.253046	0.255924	0.253046	0.253046	0.247705	0.253436	0.253436	0.253436	0.253436	0.253436	0.253436	0.262469	0.253436	0.253436	0.253436	0.185606	0.190447	0.196697	0.201744	0.205865	0.20972	0.201623	0.185606	0.186707	0.188017	0.185606	0.207136	0.212898	0.22453	0.251921	0.248547	0.249758	0.205107	0.220086	0.2254	0.2254	0.22118	0.250033	0.250033	0.252875
GMSVB3376-23	0.208217	0.197811	0.20093	0.255924	0.25574	0.253046	0.253046	0.253046	0.253046	0.253046	0.255924	0.253046	0.253046	0.247705	0.253436	0.253436	0.253436	0.253436	0.253436	0.253436	0.262469	0.253436	0.253436	0.253436	0.185606	0.190447	0.196697	0.201744	0.205865	0.20972	0.201623	0.185606	0.186707	0.188017	0.185606	0.207136	0.212898	0.22453	0.251921	0.248547	0.249758	0.205107	0.220086	0.2254	0.2254	0.22118	0.250033	0.250033	0.252875
GMSVB3412-23	0.208217	0.197811	0.20093	0.255924	0.25574	0.253046	0.253046	0.253046	0.253046	0.253046	0.255924	0.253046	0.253046	0.247705	0.253436	0.253436	0.253436	0.253436	0.253436	0.253436	0.262469	0.253436	0.253436	0.253436	0.185606	0.190447	0.196697	0.201744	0.205865	0.20972	0.201623	0.185606	0.186707	0.188017	0.185606	0.207136	0.212898	0.22453	0.251921	0.248547	0.249758	0.205107	0.220086	0.2254	0.2254	0.22118	0.250033	0.250033	0.252875
GMSVB3562-23	0.205448	0.195089	0.198373	0.261752	0.25863	0.258826	0.258826	0.258826	0.258826	0.258826	0.261752	0.258826	0.258826	0.250559	0.256338	0.256338	0.256338	0.256338	0.256338	0.256338	0.265649	0.256338	0.256338	0.256338	0.185606	0.190447	0.196697	0.198992	0.203066	0.206662	0.198839	0.185606	0.186707	0.188017	0.185606	0.204294	0.210004	0.22157	0.248763	0.245295	0.246668	0.20261	0.217186	0.2254	0.2254	0.22118	0.250033	0.24442	0.247215
GMSVB3659-23	0.205448	0.195089	0.198373	0.261752	0.25863	0.258826	0.258826	0.258826	0.258826	0.258826	0.261752	0.258826	0.258826	0.250559	0.256338	0.256338	0.256338	0.256338	0.256338	0.256338	0.265649	0.256338	0.256338	0.256338	0.185606	0.190447	0.196697	0.198992	0.203066	0.206662	0.198839	0.185606	0.186707	0.188017	0.185606	0.204294	0.210004	0.22157	0.248763	0.245295	0.246668	0.20261	0.217186	0.2254	0.2254	0.22118	0.250033	0.24442	0.247215
GMSVD2742-23	0.208217	0.197811	0.20093	0.255396	0.255213	0.252526	0.252526	0.252526	0.252526	0.252526	0.255396	0.252526	0.252526	0.247199	0.252915	0.252915	0.252915	0.252915	0.252915	0.252915	0.261886	0.252915	0.252915	0.252915	0.185251	0.190447	0.196697	0.201744	0.205865	0.20972	0.201623	0.185251	0.186707	0.187657	0.185251	0.207136	0.212898	0.22453	0.251921	0.248547	0.249758	0.204707	0.220086	0.224951	0.224951	0.220737	0.249521	0.249521	0.252355
SDRBD700-15	0.221122	0.204161	0.204161	0.265765	0.264337	0.264337	0.264337	0.264337	0.264337	0.262509	0.265765	0.262509	0.264337	0.259485	0.262725	0.262725	0.262725	0.262725	0.262725	0.262725	0.275814	0.262725	0.262725	0.262725	0.20044	0.207322	0.205974	0.20044	0.204521	0.20972	0.201623	0.20044	0.205904	0.207322	0.20044	0.205762	0.211476	0.223012	0.251921	0.24676	0.248053	0.217188	0.218627	0.237318	0.237318	0.233534	0.263959	0.260736	0.263959
SDRBJ059-15	0.212041	0.20106	0.20106	0.262907	0.259654	0.259654	0.259654	0.259654	0.259654	0.259654	0.262907	0.259654	0.259654	0.259654	0.262907	0.262907	0.262907	0.262907	0.262907	0.262907	0.27346	0.262907	0.262907	0.262907	0.197544	0.203093	0.203093	0.198839	0.202958	0.206662	0.198839	0.197544	0.203093	0.203093	0.197544	0.204193	0.209971	0.221658	0.248763	0.248887	0.250096	0.214352	0.217233	0.237557	0.237557	0.233738	0.262409	0.259202	0.262409
SDRBJ074-15	0.219623	0.202613	0.202613	0.264337	0.262907	0.262907	0.262907	0.262907	0.262907	0.261083	0.264337	0.261083	0.262907	0.258048	0.261287	0.261287	0.261287	0.261287	0.261287	0.261287	0.274265	0.261287	0.261287	0.261287	0.198992	0.205865	0.204521	0.198992	0.201744	0.206662	0.200151	0.198992	0.204432	0.205865	0.198992	0.202942	0.208606	0.220077	0.248763	0.243538	0.244989	0.215751	0.215751	0.235955	0.235955	0.232157	0.259332	0.25614	0.259332
SDRBJ155-15	0.224442	0.206454	0.206454	0.262023	0.260511	0.260511	0.260511	0.260511	0.260511	0.258621	0.262023	0.258621	0.260511	0.255458	0.255458	0.255458	0.255458	0.255458	0.255458	0.255458	0.268439	0.255458	0.255458	0.255458	0.205489	0.212855	0.211387	0.205489	0.208425	0.206585	0.206835	0.205489	0.211374	0.212855	0.205489	0.205489	0.211387	0.223298	0.247078	0.243538	0.241806	0.211387	0.211387	0.23548	0.23548	0.230955	0.25676	0.253426	0.25676
SDRBJ183-15	0.213456	0.202388	0.202388	0.264756	0.261474	0.261474	0.261474	0.261474	0.261474	0.261474	0.264756	0.261474	0.261474	0.258402	0.261669	0.261669	0.261669	0.261669	0.261669	0.261669	0.272189	0.261669	0.261669	0.261669	0.198839	0.204432	0.204432	0.198839	0.202958	0.206662	0.198839	0.198839	0.204432	0.204432	0.198839	0.204193	0.209971	0.221658	0.248763	0.248887	0.250096	0.215783	0.217233	0.236186	0.236186	0.232346	0.261147	0.257926	0.261147
SDRBJ181-15	0.221226	0.20391	0.20391	0.260424	0.25896	0.25896	0.25896	0.25896	0.25896	0.257143	0.260424	0.257143	0.25896	0.254086	0.257351	0.257351	0.257351	0.257351	0.257351	0.257351	0.270113	0.257351	0.257351	0.257351	0.202942	0.210004	0.208606	0.202942	0.205762	0.206662	0.204193	0.202942	0.208559	0.210004	0.202942	0.202942	0.208606	0.220077	0.245999	0.243538	0.240919	0.211476	0.211476	0.231818	0.231818	0.227965	0.255352	0.252135	0.255352
GMSVD11425-23	0.208217	0.197811	0.20093	0.255396	0.255213	0.252526	0.252526	0.252526	0.252526	0.252526	0.255396	0.252526	0.252526	0.247199	0.252915	0.252915	0.252915	0.252915	0.252915	0.252915	0.261886	0.252915	0.252915	0.252915	0.185251	0.190447	0.196697	0.201744	0.205865	0.20972	0.201623	0.185251	0.186707	0.187657	0.185251	0.207136	0.212898	0.22453	0.251921	0.248547	0.249758	0.204707	0.220086	0.224951	0.224951	0.220737	0.249521	0.249521	0.252355
GMLBA10285-23	0.195423	0.195423	0.206674	0.152333	0.151987	0.149875	0.149875	0.149875	0.149875	0.149875	0.152333	0.149875	0.149875	0.0156842	0.0189284	0.0205659	0.0189284	0.0189284	0.0189284	0.0205659	0.0202714	0.0205659	0.0205659	0.0205659	0.181415	0.178976	0.179669	0.172747	0.176538	0.16909	0.169698	0.181415	0.172841	0.176555	0.181415	0.172	0.169292	0.185727	0.138235	0.141876	0.138278	0.127985	0.122351	0.138934	0.138934	0.134325	0.107561	0.111919	0.111919
GMLBA1599-21	0.196651	0.196651	0.207903	0.152917	0.152568	0.150448	0.150448	0.150448	0.150448	0.150448	0.152917	0.150448	0.150448	0.0157336	0.0189883	0.0206312	0.0189883	0.0189883	0.0189883	0.0206312	0.0202372	0.0206312	0.0206312	0.0206312	0.17734	0.175251	0.175808	0.168625	0.172376	0.16909	0.169698	0.17734	0.172841	0.172514	0.17734	0.16779	0.165096	0.18145	0.138235	0.139993	0.136489	0.12638	0.120797	0.137332	0.137332	0.132703	0.107949	0.112325	0.112325
GMLBA3212-23	0.199721	0.194211	0.205459	0.151466	0.151987	0.149875	0.149875	0.149875	0.149875	0.149024	0.151466	0.149024	0.149875	0.0156108	0.0188392	0.0204688	0.0188392	0.0188392	0.0188392	0.0204688	0.0202714	0.0204688	0.0204688	0.0204688	0.180381	0.178976	0.178611	0.171662	0.175418	0.16909	0.169698	0.180381	0.172841	0.176555	0.180381	0.170897	0.16821	0.184517	0.138235	0.140937	0.137413	0.127296	0.121619	0.138176	0.138176	0.133587	0.107561	0.111919	0.111919
GMLBA4501-23	0.195423	0.195423	0.206674	0.152333	0.151987	0.149875	0.149875	0.149875	0.149875	0.149875	0.152333	0.149875	0.149875	0.0156842	0.0189284	0.0205659	0.0189284	0.0189284	0.0189284	0.0205659	0.0202714	0.0205659	0.0205659	0.0205659	0.181415	0.178976	0.179669	0.172747	0.176538	0.16909	0.169698	0.181415	0.172841	0.176555	0.181415	0.172	0.169292	0.185727	0.138235	0.141876	0.138278	0.127985	0.122351	0.138934	0.138934	0.134325	0.107561	0.111919	0.111919
GMLBA4527-23	0.195423	0.195423	0.206674	0.152333	0.151987	0.149875	0.149875	0.149875	0.149875	0.149875	0.152333	0.149875	0.149875	0.0156842	0.0189284	0.0205659	0.0189284	0.0189284	0.0189284	0.0205659	0.0202714	0.0205659	0.0205659	0.0205659	0.181415	0.178976	0.179669	0.172747	0.176538	0.16909	0.169698	0.181415	0.172841	0.176555	0.181415	0.172	0.169292	0.185727	0.138235	0.141876	0.138278	0.127985	0.122351	0.138934	0.138934	0.134325	0.107561	0.111919	0.111919
GMLBC825-19	0.195423	0.195423	0.206674	0.152043	0.151698	0.14959	0.14959	0.14959	0.14959	0.14959	0.152043	0.14959	0.14959	0.0156596	0.0188986	0.0205334	0.0188986	0.0188986	0.0188986	0.0205334	0.0202372	0.0205334	0.0205334	0.0205334	0.181069	0.178976	0.179669	0.172747	0.176538	0.16909	0.169698	0.181069	0.172841	0.176221	0.181069	0.172	0.169292	0.185727	0.138235	0.141876	0.138278	0.127755	0.122351	0.13868	0.13868	0.134078	0.107368	0.111717	0.111717
GMLBD448-19	0.199721	0.194211	0.205459	0.151178	0.151698	0.14959	0.14959	0.14959	0.14959	0.148743	0.151178	0.148743	0.14959	0.0155864	0.0188097	0.0204366	0.0188097	0.0188097	0.0188097	0.0204366	0.0202372	0.0204366	0.0204366	0.0204366	0.180039	0.178976	0.178611	0.171662	0.175418	0.16909	0.169698	0.180039	0.172841	0.176221	0.180039	0.170897	0.16821	0.184517	0.138235	0.140937	0.137413	0.127068	0.121619	0.137925	0.137925	0.133343	0.107368	0.111717	0.111717
GMPTH1389-21	0.1569	0.154484	0.16237	0.159822	0.159786	0.157549	0.157549	0.157549	0.157549	0.157549	0.159822	0.157549	0.157549	0.184151	0.189192	0.186662	0.189192	0.189192	0.189192	0.186662	0.192479	0.186662	0.186662	0.186662	0.0355745	0.0373672	0.0352164	0.0303703	0.0324371	0.0332192	0.0306994	0.0355745	0.0358061	0.0355745	0.0355745	0.0329719	0.0349225	0.0106242	0.143451	0.137157	0.145694	0.142129	0.145704	0.175803	0.175803	0.173787	0.176331	0.181198	0.18366
GMPTH6024-21	0.1569	0.154484	0.160084	0.162112	0.162068	0.159822	0.159822	0.159822	0.159822	0.159822	0.162112	0.159822	0.159822	0.18166	0.186662	0.184151	0.186662	0.186662	0.186662	0.184151	0.18976	0.184151	0.184151	0.184151	0.0338536	0.0356321	0.0352164	0.0303703	0.0324371	0.0332192	0.0306994	0.0338536	0.0340734	0.0338536	0.0338536	0.0329719	0.0349225	0.0106242	0.143451	0.137157	0.145694	0.139947	0.145704	0.173479	0.173479	0.171455	0.173925	0.178755	0.181198
GMPTH6060-21	0.161062	0.153571	0.161466	0.158936	0.159786	0.157549	0.157549	0.157549	0.157549	0.156677	0.158936	0.156677	0.157549	0.183096	0.188101	0.185589	0.188101	0.188101	0.188101	0.185589	0.192479	0.185589	0.185589	0.185589	0.0354027	0.0373672	0.0350401	0.0302083	0.0322626	0.0332192	0.0306994	0.0354027	0.0358061	0.0355745	0.0354027	0.0327917	0.0347309	0.0105681	0.143451	0.136281	0.144803	0.141357	0.144813	0.174812	0.174812	0.172797	0.176331	0.181198	0.18366
GBMNE64248-22	0.165929	0.15835	0.166012	0.158901	0.159763	0.157522	0.157522	0.157522	0.157522	0.156651	0.158901	0.156651	0.157522	0.185405	0.19043	0.187908	0.19043	0.19043	0.19043	0.187908	0.195004	0.187908	0.187908	0.187908	0.0354745	0.0374456	0.0351117	0.0302644	0.0323262	0.0332871	0.0307573	0.0354745	0.0358796	0.035647	0.0354745	0.0328573	0.0348037	0	0.145936	0.138813	0.147247	0.150043	0.154647	0.177136	0.177136	0.175146	0.185994	0.190995	0.193526
GMPTJ10206-23	0.161742	0.159296	0.166946	0.159786	0.159763	0.157522	0.157522	0.157522	0.157522	0.157522	0.159786	0.157522	0.157522	0.186476	0.191536	0.188996	0.191536	0.191536	0.191536	0.188996	0.195004	0.188996	0.188996	0.188996	0.035647	0.0374456	0.0352888	0.030427	0.0325013	0.0332871	0.0307573	0.035647	0.0358796	0.035647	0.035647	0.0330383	0.0349961	0	0.145936	0.139708	0.148156	0.150871	0.155609	0.178144	0.178144	0.176152	0.185994	0.190995	0.193526
GBMNE64206-22	0.168758	0.179118	0.186777	0.189275	0.189303	0.186777	0.186777	0.186777	0.186777	0.186777	0.189275	0.186777	0.186777	0.192006	0.19723	0.19723	0.19723	0.19723	0.19723	0.19723	0.200729	0.19723	0.19723	0.19723	0.162415	0.157761	0.162184	0.169785	0.173541	0.171869	0.169785	0.162415	0.155461	0.155461	0.162415	0.17434	0.169007	0.185348	0.180083	0.179839	0.181652	0.215176	0.218755	0.197036	0.197036	0.19251	0.2074	0.212777	0.2155
GBMNE64210-22	0.173274	0.177911	0.18762	0.187669	0.188798	0.186377	0.186377	0.186377	0.186377	0.185309	0.187669	0.185309	0.186377	0.18538	0.190266	0.190266	0.190266	0.190266	0.190266	0.190266	0.197802	0.190266	0.190266	0.190266	0.162113	0.158566	0.161784	0.169041	0.172624	0.171869	0.167019	0.162113	0.15269	0.156362	0.162113	0.173384	0.1683	0.183883	0.185016	0.184099	0.185638	0.207167	0.210103	0.190131	0.190131	0.1858	0.206064	0.211203	0.213803
OM572513.1	0.19903	0.188216	0.199995	0.224223	0.221182	0.221378	0.221378	0.221378	0.221378	0.221378	0.227092	0.221378	0.221378	0.20274	0.208217	0.208217	0.208217	0.208217	0.208217	0.208217	0.200536	0.208217	0.208217	0.208217	0.174048	0.176861	0.175021	0.175702	0.176882	0.172432	0.175702	0.174048	0.174393	0.174048	0.174048	0.177686	0.180504	0.18335	0.195236	0.198786	0.1939	0.169259	0.171369	0.191546	0.191546	0.189479	0.189321	0.184173	0.184173
OM674692.1	0.194967	0.183976	0.196312	0.221141	0.217996	0.218222	0.218222	0.218222	0.218222	0.218222	0.221141	0.218222	0.218222	0.194088	0.199655	0.199655	0.199655	0.199655	0.199655	0.199655	0.199655	0.199655	0.199655	0.199655	0.167309	0.17016	0.167993	0.168056	0.169208	0.164296	0.168056	0.167309	0.167646	0.167309	0.167309	0.169904	0.17278	0.172764	0.190846	0.194215	0.189506	0.162506	0.163646	0.185085	0.185085	0.182872	0.182787	0.177561	0.177561
OM572511.1	0.19665	0.185857	0.197742	0.221842	0.218829	0.219014	0.219014	0.219014	0.219014	0.219014	0.224694	0.219014	0.219014	0.200446	0.205891	0.205891	0.205891	0.205891	0.205891	0.205891	0.197758	0.205891	0.205891	0.205891	0.171944	0.174739	0.17284	0.17337	0.174534	0.170011	0.17337	0.171944	0.172284	0.171944	0.171944	0.175292	0.178092	0.180933	0.192749	0.19617	0.191431	0.167154	0.16903	0.189363	0.189363	0.187288	0.187112	0.181994	0.181994
OM638836.1	0.194262	0.183979	0.191834	0.210034	0.207114	0.207322	0.207322	0.207322	0.207322	0.207322	0.210034	0.207322	0.207322	0.18291	0.188117	0.188117	0.188117	0.188117	0.188117	0.188117	0.196315	0.188117	0.188117	0.188117	0.159859	0.162218	0.159561	0.15826	0.159268	0.159216	0.15826	0.159859	0.159859	0.159859	0.159859	0.159758	0.162414	0.165039	0.187347	0.181642	0.186116	0.159859	0.159244	0.181275	0.181275	0.179127	0.184147	0.179124	0.179124
OM621906.1	0.184427	0.179063	0.181733	0.172567	0.173432	0.171092	0.171092	0.171092	0.171092	0.170099	0.172567	0.170099	0.171092	0.168278	0.173274	0.175801	0.173274	0.173274	0.173274	0.175801	0.174497	0.175801	0.175801	0.175801	0.144437	0.138406	0.135493	0.146525	0.144938	0.144586	0.144372	0.144437	0.132553	0.136158	0.144437	0.147725	0.140193	0.160369	0.159524	0.163078	0.160459	0.144761	0.152957	0.155608	0.155608	0.155635	0.168499	0.173432	0.173432
OM621905.1	0.184049	0.178699	0.182089	0.172903	0.173771	0.171425	0.171425	0.171425	0.171425	0.170429	0.172903	0.170429	0.171425	0.168604	0.173612	0.176146	0.173612	0.173612	0.173612	0.176146	0.174865	0.176146	0.176146	0.176146	0.144709	0.138666	0.135239	0.146525	0.144938	0.144586	0.144372	0.144709	0.132801	0.136412	0.144709	0.147725	0.140193	0.160369	0.159524	0.163078	0.160459	0.145034	0.152957	0.155904	0.155904	0.155635	0.168826	0.173771	0.173771
ON597361.1	0.178361	0.178361	0.180871	0.148247	0.148116	0.145741	0.145741	0.145741	0.145741	0.145741	0.148247	0.145741	0.145741	0.164164	0.166844	0.164164	0.166844	0.166844	0.166844	0.164164	0.164164	0.164164	0.164164	0.164164	0.136012	0.129078	0.127886	0.137611	0.141295	0.13516	0.137611	0.136012	0.126714	0.126463	0.136012	0.138718	0.130471	0.152647	0.140225	0.143633	0.141911	0.138697	0.153011	0.145277	0.145277	0.142715	0.176532	0.182031	0.182031
ON597362.1	0.193662	0.193662	0.196106	0.163706	0.163531	0.160948	0.160948	0.160948	0.160948	0.160948	0.163706	0.160948	0.160948	0.176053	0.17899	0.176053	0.17899	0.17899	0.17899	0.176053	0.176053	0.176053	0.176053	0.176053	0.140167	0.13245	0.131016	0.13998	0.143559	0.137166	0.13998	0.140167	0.129921	0.129921	0.140167	0.140881	0.132135	0.155562	0.154168	0.158691	0.155888	0.150773	0.164991	0.155136	0.155136	0.152468	0.189386	0.195426	0.195426
ON597364.1	0.178909	0.178909	0.181412	0.200621	0.200467	0.197768	0.197768	0.197768	0.197768	0.197768	0.200621	0.197768	0.197768	0.187503	0.193185	0.190331	0.193185	0.193185	0.193185	0.190331	0.190331	0.190331	0.190331	0.190331	0.176052	0.171089	0.171193	0.183071	0.187052	0.173036	0.183071	0.176052	0.168454	0.1681	0.176052	0.175784	0.169705	0.181878	0.176277	0.178984	0.177941	0.173478	0.1842	0.183869	0.183869	0.178846	0.189615	0.195248	0.195248
ON597363.1	0.195967	0.19316	0.203496	0.195835	0.195623	0.192969	0.192969	0.192969	0.192969	0.192969	0.195835	0.192969	0.192969	0.21784	0.220851	0.21784	0.220851	0.220851	0.220851	0.21784	0.21784	0.21784	0.21784	0.21784	0.163619	0.158694	0.163944	0.17472	0.179088	0.164581	0.17472	0.163619	0.156093	0.155768	0.163619	0.167746	0.161648	0.18009	0.201921	0.199559	0.200421	0.16334	0.172758	0.192269	0.192269	0.186765	0.212293	0.218289	0.221328
OM638837.1	0.190571	0.190571	0.191555	0.189776	0.187095	0.187095	0.187095	0.187095	0.187095	0.187095	0.189776	0.187095	0.187095	0.205494	0.208291	0.205494	0.208291	0.208291	0.208291	0.205494	0.211996	0.205494	0.205494	0.205494	0.159225	0.154325	0.154325	0.158363	0.16197	0.152402	0.156772	0.159225	0.151904	0.151904	0.159225	0.152097	0.146958	0.165208	0.188109	0.187065	0.188456	0.163939	0.169525	0.17402	0.17402	0.17357	0.208291	0.211112	0.213958
MG442142.1	0.165736	0.15769	0.15769	0.150008	0.148454	0.148454	0.148454	0.148454	0.148454	0.147529	0.150008	0.147529	0.148454	0.16821	0.170897	0.16821	0.170897	0.170897	0.170897	0.16821	0.174367	0.16821	0.16821	0.16821	0.00526316	0	0	0.0034965	0.00526316	0.00375235	0.0035524	0.00526316	0	0	0.00526316	0.00526316	0	0.0348037	0.145271	0.14136	0.145041	0.15	0.15	0.175875	0.175875	0.174786	0.191088	0.193956	0.196849
PP994884	0.212037	0.206258	0.216476	0.16822	0.169086	0.166817	0.166817	0.166817	0.166817	0.165884	0.170573	0.165884	0.166817	0.215209	0.220607	0.217897	0.220607	0.220607	0.220607	0.217897	0.217414	0.217897	0.217897	0.217897	0.161117	0.155562	0.156924	0.166262	0.169844	0.155093	0.164243	0.161117	0.149729	0.15306	0.161117	0.160157	0.152656	0.165387	0.169036	0.159621	0.167336	0.163502	0.175073	0.177136	0.177136	0.168225	0.179189	0.184151	0.186662
THAMK8773-23	0.205033	0.199787	0.20543	0.187022	0.186835	0.184506	0.184506	0.184506	0.184506	0.184506	0.189559	0.184506	0.184506	0.191714	0.196848	0.199445	0.196848	0.196848	0.196848	0.199445	0.198908	0.199445	0.199445	0.199445	0.17177	0.164727	0.167283	0.175135	0.178931	0.163498	0.17218	0.17177	0.158818	0.162414	0.17177	0.169105	0.161189	0.185197	0.188757	0.18062	0.187716	0.172083	0.182143	0.173815	0.173815	0.17411	0.195421	0.200701	0.203372
[truncated: 47 more columns]

## Sheet: Caption
Table. Estimates of Evolutionary Divergence between Sequences
The number of base substitutions per site from between sequences are shown. Analyses were conducted using the Kimura 2-parameter model [1]. The rate variation among sites was modeled with a gamma distribution (shape parameter = 1). This analysis involved 96 nucleotide sequences. Codon positions included were 1st+2nd+3rd+Noncoding. All positions with less than 50% site coverage were eliminated, i.…
1. Kimura M. (1980). A simple method for estimating evolutionary rate of base substitutions through comparative studies of nucleotide sequences. Journal of Molecular Evolution 16:111-120.
2. Tamura K., Stecher G., and Kumar S. (2021). MEGA 11: Molecular Evolutionary Genetics Analysis Version 11. Molecular Biology and Evolution https://doi.org/10.1093/molbev/msab120.
Disclaimer: Although utmost care has been taken to ensure the correctness of the caption, the caption text is provided "as is" without any warranty of any kind. Authors advise the user to carefully check the caption prior to its use for any purpose and report any errors or problems to the authors immediately (www.megasoftware.net). In no event shall the authors and their employers be liable for a…
