# Supplementary material for: Revision of the Genus Laelius (Hymenoptera, Chrysidoidea, Bethylidae) from China
Source: Insects. 2024 Aug 20;15(8):627. doi: 10.3390/insects15080627 (PMC11355002; doi:10.3390/insects15080627)
Supplement: Supplementary file 1 [file insects-15-00627-s001.zip › supplementary materials/S6_Delimitation Result1.txt]

((SCINO806-15 _group 3   :0.000000,(SCINO805-15 _group 3   :0.000000,(SCINO798-15 _group 3   :-0.000000,(NOCHR368-17 _group 3   :0.000000,HYMNI278-14 _group 3   :0.000000)            :0.000000)            :-0.000000)            :-0.000000)             :-0.000000,SCINO807-15 _group 3     :0.000000,((((((((((((((THAMK8773-23 _group 15  :0.036961,PP994884 _group 14  :0.037524)            :0.033444,(OM638837.1 _group 13  :0.009388,ON597363.1 _group 13  :0.007826)            :0.052474)            :0.003792,ON597364.1 _group 12  :0.054793)            :0.005595,((ON597362.1 _group 11  :0.000051,ON597361.1 _group 11  :0.001363)            :0.015743,(OM621905.1 _group 11  :0.000000,OM621906.1 _group 11  :0.000000)            :0.030791)            :0.024024)            :0.002796,(((GBMNE64210-22 _group 9   :0.002571,GBMNE64206-22 _group 9   :-0.002571)            :0.045683,(((((((((GMSVD11425-23 _group 8   :0.000000,(GMSVD2742-23 _group 8   :0.000000,(GMSVB3412-23 _group 8   :0.000000,(GMSVB3376-23 _group 8   :0.000000,(GMSVB3340-23 _group 8   :0.000000,GMSVB1440-23 _group 8   :0.000000)            :0.000000)            :0.000000)            :0.000000)            :0.000000)            :0.001420,(GMSVB3659-23 _group 8   :0.000000,(GMSVB3562-23 _group 8   :0.000000,GMSVB3276-23 _group 8   :0.000000)            :0.000000)            :0.001409)            :0.002711,(GBMNE64130-22 _group 8   :-0.001645,GBMNE64208-22 _group 8   :0.001645)            :0.002629)            :0.004184,SDRBD700-15 _group 8   :-0.002521)            :0.004171,SDRBJ074-15 _group 8   :-0.000236)            :0.000546,SDRBJ059-15 _group 8   :-0.000310)            :0.000482,SDRBJ183-15 _group 8   :-0.000482)            :0.001475,SDRBJ181-15 _group 8   :-0.001475)            :0.003336,SDRBJ155-15 _group 8   :-0.003336)            :0.060906)            :0.025516,((NZIND298-22 _group 1   :0.008170,NZHYM673-11 _group 1   :-0.006756)            :0.009300,GBMNE64205-22 _group 1   :0.006015)            :0.060928)            :0.005270)            :0.003176,((((MG442142.1 _group 4   :0.000002,SMTPR4239-16 _group 4   :-0.000002)            :0.001199,(SMTPR1918-16 _group 4   :-0.000149,((((((((SCINO796-15 _group 4   :0.000000,(HYMNI277-14 _group 4   :0.000000,ACUFI1538-14 _group 4   :0.000000)            :0.000000)            :0.003057,GMCBF1134-18 _group 4   :0.001191)            :0.000402,KMPKK136-19 _group 4   :0.000490)            :0.000723,KMPKB079-18 _group 4   :-0.000939)            :0.001566,GMSUD462-14 _group 4   :0.000786)            :0.005163,GMSUF326-14 _group 4   :-0.001614)            :0.003054,GMSUF292-14 _group 4   :-0.000026)            :0.001224,GMSUM208-15 _group 4   :-0.001198)            :0.001563)            :0.003198)            :0.003608,GMSUG433-14 _group 4   :-0.002899)            :0.007496,(((GMPTJ10206-23 _group 4   :-0.000084,GBMNE64248-22 _group 4   :0.000084)            :0.006082,((GMPTH6060-21 _group 4   :0.000011,GMPTH1389-21 _group 4   :-0.000011)            :0.001144,GMPTH6024-21 _group 4   :0.000270)            :0.003175)            :0.004908,GBMNC44151-20 _group 4   :-0.003925)            :0.023766)            :0.031702)            :0.002721,(OM638836.1 _group 10  :0.012436,((OM572511.1 _group 10  :0.002095,OM572513.1 _group 10  :0.002156)            :0.003013,OM674692.1 _group 10  :-0.003724)            :0.011457)            :0.064539)            :0.016843,(((GMEGJ585-14 _group 2   :0.001006,GMEGC190-14 _group 2   :-0.001006)            :0.002955,GMEGC192-14 _group 2   :-0.002955)            :0.002602,(((SBCFA9762-21 _group 2   :-0.000002,(((((GMSAV1752-13 _group 2   :0.000000,GMSAU1023-13 _group 2   :0.000000)            :0.000024,GMIHE433-19 _group 2   :-0.000024)            :0.000012,GMIHE496-19 _group 2   :-0.000012)            :0.000006,GMIHH536-19 _group 2   :-0.000006)            :0.000003,GMIHL394-19 _group 2   :-0.000003)            :0.000002)            :0.000066,GMGMV1041-20 _group 2   :0.001348)            :0.000027,(OPPEI2501-17 _group 2   :0.000863,ASGLF275-11 _group 2   :0.000550)            :0.001205)            :0.030054)            :0.031911)            :0.003435,(SIIP9705-24 _group 6   :-0.000846,(SIIP8472-24 _group 6   :0.000000,ACUFI1536-14 _group 6   :0.000000)            :0.002266)            :0.056359)            :0.003503,(GMBUF742-14 _group 5   :-0.004929,FISYM096-14 _group 5   :0.007758)            :0.045075)            :0.007841,((GMPVA9141-23 _group 7   :0.000186,((GMPVA9140-23 _group 7   :0.001610,GMPVA8059-23 _group 7   :-0.000197)            :0.000555,GMPVA9137-23 _group 7   :0.001055)            :0.001051)            :0.002502,GMPVA2885-23 _group 7   :0.001256)            :0.042040)            :0.037266,((((((GMLBD448-19 _group 3   :0.000001,GMLBA3212-23 _group 3   :-0.000001)            :0.000001,GMLBA10285-23 _group 3   :-0.000001)            :0.000001,GMLBA4501-23 _group 3   :-0.000001)            :0.000000,GMLBA4527-23 _group 3   :-0.000000)            :0.000000,GMLBC825-19 _group 3   :-0.000000)            :0.000035,GMLBA1599-21 _group 3   :-0.000035)            :0.009186)            :0.005195,ACUFI1661-14 _group 3   :0.000201)            :0.002632,(HYMNI282-14 _group 3   :0.000000,(HYMNI281-14 _group 3   :0.000000,(HYMNI279-14 _group 3   :0.000000,GMGRH2661-13 _group 3   :0.000000)            :0.000000)            :0.000000)            :0.000003)            :0.001411);
