# Supplementary material for: Revision of the Genus Laelius (Hymenoptera, Chrysidoidea, Bethylidae) from China
Source: Insects. 2024 Aug 20;15(8):627. doi: 10.3390/insects15080627 (PMC11355002; doi:10.3390/insects15080627)
Supplement: Supplementary file 1 [file insects-15-00627-s001.zip › supplementary materials/S8_MLtree.treefile]

(GBMNE64205_22:0.0086442786,(NZHYM673_11:0.0000009976,NZIND298_22:0.0018447321)81:0.0023031302,((((((((((((ASGLF275_11:0.0000009976,OPPEI2501_17:0.0015288044)98:0.0015339902,(GMSAU1023_13:0.0000009976,GMSAV1752_13:0.0000009976)54:0.0000009976)43:0.0000009976,((((GMIHE433_19:0.0000000000,SBCFA9762_21:0.0000000000):0.0000000000,GMIHL394_19:0.0000000000):0.0000000000,GMIHH536_19:0.0000000000):0.0000009976,GMIHE496_19:0.0000009976)57:0.0000009976)43:0.0000009976,GMGMV1041_20:0.0015441064)100:0.0365069125,(GMEGC190_14:0.0000009976,(GMEGC192_14:0.0000009976,GMEGJ585_14:0.0000009976)66:0.0000009976)95:0.0112147411)100:0.0722943016,(((ACUFI1661_14:0.0000009976,((((GMGRH2661_13:0.0000000000,HYMNI282_14:0.0000000000):0.0000000000,HYMNI281_14:0.0000000000):0.0000009976,HYMNI279_14:0.0000009976)71:0.0000009976,(((((HYMNI278_14:0.0000000000,SCINO807_15:0.0000000000):0.0000000000,SCINO806_15:0.0000000000):0.0000000000,SCINO805_15:0.0000000000):0.0000009976,NOCHR368_17:0.0000009976)69:0.0000009976,SCINO798_15:0.0000009976)98:0.0014556306)98:0.0029151215)67:0.0000022741,((((GMLBA10285_23:0.0000000000,GMLBA4527_23:0.0000000000):0.0000009976,((GMLBA1599_21:0.0000009976,GMLBC825_19:0.0000009976)31:0.0000009976,GMLBA4501_23:0.0000009976)10:0.0000009976)60:0.0000009976,GMLBA3212_23:0.0000009976)64:0.0000009976,GMLBD448_19:0.0000009976)99:0.0156451845)100:0.0656393250,(GMPVA2885_23:0.0000009976,((GMPVA8059_23:0.0000009976,(GMPVA9137_23:0.0015385452,GMPVA9141_23:0.0015361415)41:0.0000009976)40:0.0000009976,GMPVA9140_23:0.0015214834)75:0.0030568320)100:0.0592855459)93:0.0231099049)88:0.0249292066,((ACUFI1536_14:0.0000009976,SIIP8472_24:0.0000009976)99:0.0016200289,SIIP9705_24:0.0000009976)100:0.0924672862)87:0.0108162193,(FISYM096_14:0.0013242770,GMBUF742_14:0.0024071631)100:0.0753371234)97:0.0273865546,(PP994884:0.0517906911,THAMK8773_23:0.0496753055)100:0.0978633835)65:0.0132265614,(((OM621906.1:0.0000009976,OM621905.1:0.0000009976)100:0.0380891271,(ON597361.1:0.0000009976,ON597362.1:0.0020782371)100:0.0351460825)99:0.0572334549,(ON597364.1:0.1195436999,(ON597363.1:0.0256279699,OM638837.1:0.0000020352)100:0.1078965090)72:0.0371173421)66:0.0237523633)89:0.0294868179,((OM572513.1:0.0000009976,(OM674692.1:0.0000009976,OM572511.1:0.0024710386)98:0.0024790556)99:0.0232583150,OM638836.1:0.0139018926)100:0.1278309091)65:0.0168031573,((((((((((ACUFI1538_14:0.0000000000,SCINO796_15:0.0000000000):0.0000009976,HYMNI277_14:0.0000009976)68:0.0000009976,SMTPR1918_16:0.0000009976)98:0.0016565328,((GMCBF1134_18:0.0000009976,(GMSUD462_14:0.0000009976,SMTPR4239_16:0.0000009976)14:0.0000009976)12:0.0000009976,((KMPKB079_18:0.0000009976,KMPKK136_19:0.0000009976)94:0.0016799328,MG442142.1:0.0000009976)32:0.0000029272)87:0.0033530031)67:0.0000009976,GMSUF326_14:0.0018452003)24:0.0000009976,GMSUF292_14:0.0000009976)41:0.0000009976,GMSUM208_15:0.0000009976)27:0.0000023751,GMSUG433_14:0.0000009976)95:0.0159403063,((GBMNC44151_20:0.0000009976,(GBMNE64248_22:0.0000009976,GMPTJ10206_23:0.0000009976)57:0.0000009976)97:0.0059682364,((GMPTH1389_21:0.0000009976,GMPTH6060_21:0.0000009976)70:0.0000009976,GMPTH6024_21:0.0016882927)78:0.0043431865)91:0.0175520263)100:0.0754545557,((((GBMNE64208_22:0.0000009976,GBMNE64130_22:0.0000009976)85:0.0000009976,(((((((((((GMSVB1440_23:0.0000000000,GMSVB3412_23:0.0000000000):0.0000000000,GMSVB3376_23:0.0000000000):0.0000009976,GMSVB3340_23:0.0000009976)81:0.0000009976,(GMSVD2742_23:0.0000009976,GMSVD11425_23:0.0000009976)70:0.0000009976)97:0.0036190817,SDRBJ059_15:0.0000009976)10:0.0000009976,SDRBD700_15:0.0019623759)7:0.0000009976,SDRBJ155_15:0.0000009976)5:0.0000009976,SDRBJ181_15:0.0000009976)10:0.0000009976,SDRBJ074_15:0.0000009976)12:0.0000009976,SDRBJ183_15:0.0000009976)65:0.0000009976,(GMSVB3276_23:0.0000009976,(GMSVB3562_23:0.0000009976,GMSVB3659_23:0.0000009976)75:0.0000009976)66:0.0000009976)93:0.0073769888)100:0.1178929593,(GBMNE64206_22:0.0000009976,GBMNE64210_22:0.0000009976)100:0.0811399334)95:0.0855763338,Gracilepyris_rufipes:0.2416549178)84:0.0362147394)59:0.0110516604)100:0.1582793808);
